# Supplementary material for: Plasmon‐Enhanced Single Extracellular Vesicle Analysis for Cholangiocarcinoma Diagnosis
Source: Adv Sci (Weinh). 2023 Jan 25;10(8):2205148. doi: 10.1002/advs.202205148 (PMC10015870; doi:10.1002/advs.202205148)
Supplement: Supplementary file 2 — Supporting Information [file ADVS-10-2205148-s001.xlsx]

## Sheet: Sheet 1
H69 2021-05-19 14-24-32-ExperimentSummary
NTA Experiment Summary File
Created with NTA 3.2 Dev Build 3.2.16
[Experiment Details]
Software Version	NTA 3.2 Dev Build 3.2.16
Experiment Name	H69 2021-05-19 14-24-32.nano
Sample Name
Operator Name	H69
Time Captured	14:24:32 19/05/2021
Pre-treatment
Diluent	1:500 PBS
Remarks
Filename:	H69 2021-05-19 14-25-16	H69 2021-05-19 14-26-28	H69 2021-05-19 14-27-39	H69 2021-05-19 14-29-14
[Conditions]
Temperature/C	22	22	22	22
Viscosity/cP	0.952941	0.952941	0.952941	0.952941
Camera Type	CCD	CCD	CCD	CCD
Laser Type	Blue405	Blue405	Blue405	Blue405
Camera Level	13	13	13	13
Slider Shutter	1390	1390	1390	1390
Slider Gain	372	372	372	372
Shutter/ms	27.812	27.812	27.812	27.812
Camera Histogram Upper Limit	16380	16380	16380	16380
Camera Histogram Lower Limit	0	0	0	0
Frame rate/fps	30	30	30	30
Syringe Pump Speed/AU	0	0	0	0
[Settings]
Detection Threshold	2	2	2	2
Max Jump Mode	Auto	Auto	Auto	Auto
Max Jump Distance	8.61054	8.34898	7.95243	8.39518
Blur	Auto	Auto	Auto	Auto
Min Track Length	Auto	Auto	Auto	Auto
First frame	0	0	0	0
Total frames analysed	900	900	900	900
[Exclusion Regions]
No Exclusion Regions Used
[Results]					Average	Standard Error
Dilution factor (concentrations adjusted for this factor)	Not recorded	Not recorded	Not recorded	Not recorded
Concentration (Particles / ml)	796000000	865000000	1100000000	684000000	862000000	88900000
Particles per frame	40.4	43.9	56.1	34.7	43.8	4.5
Centres per frame	45.9	48.5	61.6	38.6	48.6	4.8
Completed tracks	4320	4556	6004	3333
X-Drift (pix/frame)	0	0	0	-0.1
Y-Drift (pix/frame)	0	0	0	0
[Information]
Completed Tracks	OK	OK	OK	OK
Concentration	OK	OK	OK	OK
Video length	OK	OK	OK	OK
Noise level	No	No	No	No
Vibration detected	No	No	No	No
Vibration correction applied	No	No	No	No
Settings changed?	No	No	No	No
Errors (1)
Errors (2)
[Data Included]
Size distribution - Number weighting - With Percentiles
[Size Data]
Analysis Method	FTLA
Weighting	Number
Filename	H69 2021-05-19 14-25-16	H69 2021-05-19 14-26-28	H69 2021-05-19 14-27-39	H69 2021-05-19 14-29-14	Average	Standard Error
Mean	166.2	172	181.9	184.4	176.1	4.3
Mode	112.4	116.6	132.8	125.5	121.8	4.6
SD	80.4	83.5	84.3	89.7	84.5	1.9
D10	99.5	101.6	104.7	102.7	102.1	1.1
D50	147.3	142.8	150.6	156.4	149.3	2.9
D90	286.5	259.5	285.6	284.3	279	6.5
Valid Tracks	1284	1471	1819	1021
Graph Data
Bin centre (nm)	Concentration (particles / ml)	Concentration (particles / ml)	Concentration (particles / ml)	Concentration (particles / ml)	Concentration average	Standard Error
0.5	0	0	0	0	0	0
1.5	0	0	0	0	0	0
2.5	0	0	0	0	0	0
3.5	0	0	0	0	0	0
4.5	0	0	0	0	0	0
5.5	0	0	0	0	0	0
6.5	0	0	0	0	0	0
7.5	0	0	0	0	0	0
8.5	0	0	0	0	0	0
9.5	0	0	0	0	0	0
10.5	0	0	0	0	0	0
11.5	0	0	0	0	0	0
12.5	0	0	0	0	0	0
13.5	0	0	0	0	0	0
14.5	0	0	0	0	0	0
15.5	0	0	0	0	0	0
16.5	0	0	0	0	0	0
17.5	0	0	0	0	0	0
18.5	0	0	0	0	0	0
19.5	0	0	0	0	0	0
20.5	0	0	0	0	0	0
21.5	0	0	0	0	0	0
22.5	0	0	0	0	0	0
23.5	0	0	0	0	0	0
24.5	0	0	0	0	0	0
25.5	0	0	0	0	0	0
26.5	0	0	0	0	0	0
27.5	0	0	0	0	0	0
28.5	0	0	0	0	0	0
29.5	0	0	0	0	0	0
30.5	0	0	0	0	0	0
31.5	0	0	0	0	0	0
32.5	0	0	0	0	0	0
33.5	1	0	0	0	0	0
34.5	4	0	0	0	0	0
35.5	11	0	0	0	3	3
36.5	30	0	0	0	8	8
37.5	73	0	0	0	18	18
38.5	164	0	0	0	41	41
39.5	340	0	0	0	85	85
40.5	661	0	0	0	165	165
41.5	1208	0	0	0	302	302
42.5	2086	0	0	0	522	522
43.5	3425	2	0	0	857	856
44.5	5365	4	0	0	1342	1341
45.5	8056	11	0	0	2017	2013
46.5	11637	27	0	0	2916	2907
47.5	16228	61	0	0	4072	4052
48.5	21918	130	0	0	5512	5469
49.5	28758	265	0	0	7256	7168
50.5	36761	515	1	0	9319	9148
51.5	45904	956	2	0	11716	11398
52.5	56139	1702	5	0	14461	13898
53.5	67411	2913	9	0	17583	16623
54.5	79674	4807	18	0	21125	19549
55.5	92925	7671	35	2	25158	22661
56.5	107224	11867	66	4	29790	25962
57.5	122731	17841	122	9	35176	29484
58.5	139740	26131	222	18	41528	33307
59.5	158714	37370	398	37	49130	37563
60.5	180328	52292	702	74	58349	42460
61.5	205512	71733	1217	142	69651	48285
62.5	235508	96636	2075	264	83621	55405
63.5	271926	128039	3481	479	100981	64266
64.5	316800	167067	5741	844	122613	75372
65.5	372632	214902	9309	1453	149574	89273
66.5	442389	272737	14835	2443	183101	106542
67.5	529408	341712	23226	4020	224591	127747
68.5	637148	422822	35712	6486	275542	153395
69.5	768712	516806	53904	10275	337424	183847
70.5	926113	624017	79846	15997	411493	219166
71.5	1109304	744286	116026	24502	498530	258916
72.5	1315149	876812	165354	36943	598564	301939
73.5	1536651	1020071	231064	54848	710658	346181
74.5	1762857	1171797	316560	80189	832851	388679
75.5	1979771	1329042	425172	115425	962352	425779
76.5	2172330	1488318	559862	163504	1096004	453633
77.5	2327071	1645830	722890	227794	1230896	468869
78.5	2434728	1797772	915472	311909	1364970	469280
79.5	2491957	1940653	1137500	419424	1497383	454347
80.5	2501669	2071613	1387336	553466	1628521	425503
81.5	2471988	2188682	1661754	716220	1759661	386202
82.5	2414322	2290951	1956020	908410	1892426	341995
83.5	2341223	2378639	2264130	1128854	2028212	300732
84.5	2264637	2453051	2579182	1374191	2167765	272304
85.5	2194822	2516452	2893837	1638892	2311001	265697
86.5	2139969	2571882	3200823	1915580	2457063	282860
87.5	2106333	2622946	3493421	2195651	2604587	316998
88.5	2098666	2673610	3765892	2470115	2752071	358286
89.5	2120747	2728035	4013792	2730507	2898270	398545
90.5	2175871	2790441	4234169	2969718	3042550	432045
91.5	2267232	2865031	4425625	3182613	3185125	454957
92.5	2398168	2955947	4588254	3366368	3327184	464822
93.5	2572259	3067249	4723492	3520488	3470872	460248
94.5	2793271	3202908	4833893	3646577	3619162	440803
95.5	3064964	3366784	4922862	3747917	3775632	407135
96.5	3390753	3562577	4994394	3828963	3944172	361493
97.5	3773245	3793725	5052816	3894836	4128656	309198
98.5	4213666	4063245	5102568	3950876	4332589	262244
99.5	4711233	4373497	5148022	4002282	4558759	244006
100.5	5262528	4725887	5193353	4053856	4808906	278473
101.5	5860961	5120507	5242443	4109849	5083440	362753
102.5	6496415	5555760	5298826	4173866	5381217	477722
103.5	7155163	6028007	5365670	4248843	5699421	608463
104.5	7820148	6531297	5445764	4337034	6033561	745170
105.5	8471636	7057258	5541533	4440033	6377615	880346
106.5	9088254	7595209	5655048	4558784	6724324	1007452
107.5	9648319	8132524	5788041	4693597	7065620	1120540
108.5	10131356	8655268	5941915	4844154	7393173	1214296
109.5	10519610	9149058	6117738	5009522	7698982	1284270
110.5	10799400	9600053	6316243	5188161	7975964	1327151
111.5	10962139	9995971	6537802	5377955	8218467	1341032
112.5	11004892	10326987	6782402	5576249	8422632	1325610
113.5	10930434	10586387	7049607	5779922	8586587	1282332
114.5	10746790	10770922	7338523	5985476	8710428	1214492
115.5	10466377	10880803	7647748	6189155	8796021	1127338
116.5	10104832	10919390	7975344	6387075	8846660	1028265
117.5	9679715	10892620	8318799	6575378	8866628	927169
118.5	9209220	10808295	8675011	6750366	8860723	836789
119.5	8711026	10675313	9040291	6908640	8833818	772179
120.5	8201386	10502940	9410384	7047206	8790479	747375
121.5	7694479	10300187	9780516	7163551	8734683	768931
122.5	7202057	10075332	10145481	7255687	8669639	832023
123.5	6733336	9835596	10499742	7322161	8597709	924347
124.5	6295085	9586963	10837576	7362026	8520413	1032825
125.5	5891869	9334129	11153239	7374799	8438509	1147052
126.5	5526369	9080544	11441145	7360399	8352114	1259664
127.5	5199737	8828531	11696064	7319077	8260852	1365659
128.5	4911953	8579436	11913314	7251354	8164014	1461696
129.5	4662146	8333816	12088940	7157968	8060718	1545596
130.5	4448877	8091623	12219875	7039834	7950052	1616018
131.5	4270360	7852387	12304055	6898025	7831207	1672256
132.5	4124640	7615383	12340500	6733760	7703571	1714112
133.5	4009718	7379788	12329340	6548420	7566817	1741807
134.5	3923637	7144802	12271790	6343559	7420947	1755916
135.5	3864533	6909753	12170079	6120922	7266322	1757320
136.5	3830656	6674175	12027333	5882468	7103658	1747161
137.5	3820373	6437857	11847422	5630370	6934005	1726799
138.5	3832155	6200866	11634790	5367017	6758707	1697765
139.5	3864556	5963549	11394268	5094983	6579339	1661728
140.5	3916180	5726516	11130886	4816996	6397645	1620445
141.5	3985649	5490598	10849704	4535876	6215457	1575719
142.5	4071571	5256805	10555649	4254470	6034624	1529357
143.5	4172510	5026266	10253391	3975570	5856934	1483118
144.5	4286961	4800174	9947234	3701839	5684052	1438662
145.5	4413328	4579730	9641043	3435729	5517458	1397497
146.5	4549920	4366093	9338202	3179422	5358409	1360915
147.5	4694942	4160337	9041586	2934773	5207910	1329936
148.5	4846504	3963417	8753568	2703278	5066692	1305261
149.5	5002636	3776150	8476030	2486058	4935218	1287236
150.5	5161312	3599201	8210397	2283865	4813694	1275848
151.5	5320476	3433077	7957679	2097099	4702083	1270749
152.5	5478077	3278137	7718508	1925843	4600141	1271303
153.5	5632104	3134596	7493189	1769905	4507448	1276661
154.5	5780622	3002545	7281746	1628867	4423445	1285834
155.5	5921806	2881965	7083965	1502134	4347467	1297773
156.5	6053968	2772749	6899434	1388984	4278784	1311429
157.5	6175586	2674717	6727582	1288615	4216625	1325806
158.5	6285322	2587640	6567710	1200182	4160214	1339991
159.5	6382033	2511249	6419023	1122834	4108785	1353171
160.5	6464775	2445259	6280648	1055740	4061605	1364648
161.5	6532807	2389372	6151664	998111	4017989	1373831
162.5	6585581	2343296	6031116	949216	3977302	1380234
163.5	6622733	2306746	5918030	908396	3938976	1383468
164.5	6644071	2279452	5811430	875066	3902505	1383229
165.5	6649555	2261166	5710349	848721	3867448	1379289
166.5	6639284	2251654	5613837	828942	3833429	1371484
167.5	6613475	2250707	5520979	815388	3800137	1359707
168.5	6572449	2258126	5430894	807802	3767318	1343895
169.5	6516615	2273730	5342753	806005	3734776	1324027
170.5	6446457	2297339	5255780	809895	3702368	1300116
171.5	6362520	2328775	5169263	819445	3670001	1272203
172.5	6265405	2367848	5082560	834699	3637628	1240356
173.5	6155756	2414351	4995106	855772	3605246	1204666
174.5	6034260	2468045	4906416	882846	3572892	1165249
175.5	5901640	2528651	4816089	916167	3540637	1122240
176.5	5758652	2595839	4723812	956041	3508586	1075801
177.5	5606086	2669215	4629363	1002833	3476874	1026116
178.5	5444763	2748312	4532604	1056961	3445660	973398
179.5	5275534	2832583	4433489	1118887	3415123	917889
180.5	5099277	2921388	4332052	1189114	3385458	859869
181.5	4916899	3013998	4228407	1268174	3356870	799660
182.5	4729330	3109586	4122741	1356617	3329569	737642
183.5	4537521	3207236	4015306	1454993	3303764	674272
184.5	4342438	3305941	3906409	1563838	3279657	610126
185.5	4145056	3404623	3796406	1683649	3257434	545957
186.5	3946353	3502140	3685690	1814862	3237261	482811
187.5	3747302	3597309	3574682	1957818	3219278	422227
188.5	3548860	3688928	3463818	2112740	3203586	366565
189.5	3351959	3775800	3353544	2279688	3190248	319480
190.5	3157501	3856763	3244305	2458531	3179275	286235
191.5	2966339	3930717	3136534	2648907	3170624	272767
192.5	2779276	3996651	3030648	2850187	3164191	282486
193.5	2597053	4053672	2927042	3061442	3159802	313521
194.5	2420341	4101025	2826080	3281418	3157216	360421
195.5	2249734	4138114	2728095	3508516	3156115	417656
196.5	2085745	4164519	2633385	3740781	3156108	481114
197.5	1928802	4179999	2542212	3975907	3156730	547994
198.5	1779248	4184499	2454801	4211257	3157451	616340
199.5	1637338	4178145	2371338	4443894	3157679	684682
200.5	1503240	4161235	2291976	4670639	3156772	751819
201.5	1377042	4134227	2216834	4888131	3154059	816696
202.5	1258755	4097720	2145999	5092920	3148848	878347
203.5	1148315	4052431	2079532	5281556	3140458	935868
204.5	1045596	3999173	2017465	5450702	3128234	988415
205.5	950410	3938833	1959813	5597236	3111573	1035216
206.5	862523	3872343	1906570	5718368	3089951	1075583
207.5	781655	3800662	1857714	5811735	3062942	1108939
208.5	707496	3724750	1813214	5875494	3030239	1134831
209.5	639707	3645551	1773027	5908394	2991669	1152955
210.5	577930	3563975	1737107	5909818	2947208	1163160
211.5	521798	3480886	1705404	5879816	2896976	1165461
212.5	470937	3397092	1677864	5819094	2841247	1160042
213.5	424973	3313333	1654438	5728987	2780433	1147243
214.5	383539	3230283	1635078	5611403	2715076	1127557
215.5	346276	3148539	1619739	5468748	2645826	1101605
216.5	312838	3068630	1608384	5303836	2573422	1070122
217.5	282895	2991011	1600978	5119782	2498667	1033930
218.5	256134	2916071	1597497	4919894	2422399	993913
219.5	232263	2844133	1597922	4707568	2345471	950993
220.5	211006	2775461	1602239	4486183	2268722	906105
221.5	192111	2710267	1610444	4259008	2192957	860178
222.5	175343	2648712	1622536	4029126	2118929	814118
223.5	160490	2590915	1638520	3799367	2047323	768787
224.5	147358	2536959	1658405	3572265	1978747	725000
225.5	135770	2486892	1682200	3350024	1913721	683508
226.5	125569	2440736	1709915	3134504	1852681	644992
227.5	116613	2398490	1741560	2927223	1795971	610052
228.5	108777	2360132	1777135	2729362	1743852	579196
229.5	101950	2325624	1816638	2541794	1696502	552822
230.5	96034	2294917	1860051	2365103	1654026	531206
231.5	90944	2267949	1907344	2199619	1616464	514484
232.5	86608	2244650	1958467	2045455	1583795	502643
233.5	82964	2224940	2013350	1902537	1555948	495528
234.5	79958	2208737	2071891	1770641	1532807	492851
235.5	77550	2195950	2133963	1649425	1514222	494228
236.5	75705	2186481	2199398	1538458	1500011	499208
237.5	74400	2180229	2267992	1437246	1489967	507313
238.5	73617	2177086	2339495	1345252	1483862	518063
239.5	73350	2176933	2413610	1261922	1481454	531002
240.5	73599	2179649	2489991	1186693	1482483	545707
241.5	74373	2185097	2568239	1119009	1486679	561794
242.5	75691	2193132	2647900	1058330	1493763	578913
243.5	77580	2203596	2728468	1004143	1503447	596747
244.5	80078	2216317	2809382	955960	1515434	615006
245.5	83235	2231103	2890033	913326	1529424	633420
246.5	87112	2247747	2969765	875822	1545111	651731
247.5	91783	2266019	3047881	843060	1562186	669695
248.5	97338	2285669	3123652	814689	1580337	687072
249.5	103885	2306422	3196325	790390	1599255	703628
250.5	111549	2327977	3265133	769877	1618634	719133
251.5	120476	2350009	3329307	752892	1638171	733358
252.5	130838	2372167	3388089	739205	1657575	746081
253.5	142831	2394072	3440749	728611	1676566	757084
254.5	156680	2415322	3486594	720928	1694881	766155
255.5	172643	2435491	3524983	715992	1712277	773089
256.5	191010	2454133	3555345	713657	1728536	777693
257.5	212109	2470784	3577187	713789	1743467	779787
258.5	236306	2484970	3590111	716267	1756913	779202
259.5	264004	2496208	3593816	720975	1768751	775787
260.5	295648	2504019	3588113	727803	1778896	769409
261.5	331719	2507928	3572927	736644	1787304	759954
262.5	372733	2507478	3548299	747387	1793974	747329
263.5	419232	2502239	3514387	759916	1798944	731468
264.5	471781	2491816	3471464	774111	1802293	712332
265.5	530951	2475856	3419908	789837	1804138	689911
266.5	597308	2454065	3360201	806949	1804631	664239
267.5	671392	2426211	3292912	825286	1803950	635393
268.5	753694	2392134	3218685	844669	1802296	603509
269.5	844629	2351756	3138232	864901	1799879	568803
270.5	944507	2305082	3052310	885764	1796916	531589
271.5	1053500	2252208	2961712	907022	1793611	492322
272.5	1171607	2193322	2867248	928419	1790149	451651
273.5	1298618	2128702	2769733	949681	1786684	410502
274.5	1434085	2058715	2669972	970519	1783323	370203
275.5	1577288	1983809	2568745	990632	1780119	332647
276.5	1727216	1904511	2466802	1009713	1777061	300457
277.5	1882550	1821412	2364846	1027449	1774064	276958
278.5	2041661	1735156	2263530	1043534	1770970	265571
279.5	2202619	1646431	2163451	1057669	1767542	268425
280.5	2363219	1555950	2065142	1069575	1763471	285082
281.5	2521019	1464438	1969075	1078993	1758381	312781
282.5	2673394	1372620	1875656	1085695	1751842	347868
283.5	2817609	1281203	1785228	1089492	1743383	386964
284.5	2950896	1190862	1698071	1090234	1732516	427351
285.5	3070547	1102232	1614406	1087819	1718751	466941
286.5	3174006	1015893	1534400	1082192	1701623	504133
287.5	3258966	932364	1458167	1073354	1680713	537690
288.5	3323459	852095	1385776	1061352	1655671	566665
289.5	3365931	775464	1317256	1046289	1626235	590350
290.5	3385309	702775	1252597	1028311	1592248	608250
291.5	3381049	634256	1191761	1007610	1553669	620067
292.5	3353154	570060	1134682	984416	1510578	625687
293.5	3302180	510276	1081274	958989	1463180	625167
294.5	3229209	454923	1031432	931615	1411795	618725
295.5	3135812	403965	985040	902598	1356854	606718
296.5	3023978	357312	941969	872251	1298878	589626
297.5	2896042	314833	902088	840890	1238463	568028
298.5	2754592	276358	865259	808825	1176259	542578
299.5	2602380	241689	831343	776359	1112943	513979
300.5	2442223	210605	800203	743777	1049202	482963
301.5	2276913	182871	771704	711344	985708	450262
302.5	2109136	158242	745713	679302	923099	416593
303.5	1941402	136472	722104	647868	861962	382636
304.5	1775984	117314	700755	617231	802821	349026
305.5	1614877	100527	681551	587551	746127	316339
306.5	1459774	85879	664382	558964	692250	285091
307.5	1312048	73149	649147	531575	641480	255734
308.5	1172757	62129	635751	505469	594026	228660
309.5	1042654	52624	624103	480704	550021	204202
310.5	922209	44457	614123	457319	509527	182634
311.5	811635	37462	605735	435335	472542	164165
312.5	710926	31493	598868	414755	439010	148927
313.5	619885	26414	593459	395571	408832	136946
314.5	538164	22106	589449	377763	381870	128116
315.5	465297	18463	586783	361300	357961	122185
316.5	400736	15390	585412	346148	336922	118774
317.5	343872	12806	585289	332266	318558	117423
318.5	294068	10638	586372	319608	302672	117661
319.5	250678	8823	588619	308129	289062	119061
320.5	213061	7307	591993	297782	277536	121269
321.5	180599	6044	596455	288521	267905	124017
322.5	152708	4993	601969	280300	259992	127114
323.5	128839	4121	608498	273076	253633	130428
324.5	108487	3398	616005	266807	248674	133876
325.5	91193	2799	624451	261456	244975	137408
326.5	76544	2305	633795	256987	242408	140995
327.5	64170	1897	643994	253369	240858	144625
328.5	53744	1561	655001	250572	240220	148291
329.5	44980	1284	666765	248572	240400	151992
330.5	37628	1056	679232	247345	241315	155730
331.5	31470	868	692341	246872	242888	159503
332.5	26320	714	706028	247137	245050	163311
333.5	22019	588	720220	248125	247738	167151
334.5	18430	484	734842	249825	250896	171014
335.5	15438	399	749810	252226	254468	174894
336.5	12944	329	765036	255319	258407	178778
337.5	10866	272	780422	259097	262664	182651
338.5	9135	225	795870	263551	267195	186498
339.5	7693	186	811272	268674	271956	190299
340.5	6490	154	826516	274457	276904	194035
341.5	5487	128	841487	280889	281998	197682
342.5	4650	106	856066	287959	287195	201218
343.5	3951	89	870132	295651	292455	204620
344.5	3366	74	883561	303944	297736	207863
345.5	2876	62	896232	312817	302997	210924
346.5	2465	52	908024	322238	308195	213778
347.5	2119	44	918816	332173	313288	216404
348.5	1829	37	928496	342580	318236	218780
349.5	1584	31	936956	353408	322995	220885
350.5	1377	27	944093	364601	327524	222703
351.5	1202	23	949816	376091	331783	224216
352.5	1054	20	954042	387805	335730	225413
353.5	928	17	956701	399657	339326	226281
354.5	820	14	957734	411555	342531	226812
355.5	729	13	957097	423400	345309	227000
356.5	650	11	954758	435081	347625	226842
357.5	583	10	950701	446483	349444	226336
358.5	526	8	944927	457486	350737	225484
359.5	476	7	937448	467965	351474	224288
360.5	434	7	928294	477793	351632	222755
361.5	397	6	917508	486843	351188	220889
362.5	365	5	905147	494988	350126	218699
363.5	338	5	891281	502107	348433	216193
364.5	314	4	875993	508088	346100	213381
365.5	294	4	859374	512823	343124	210273
366.5	277	4	841526	516220	339507	206880
367.5	262	3	822559	518199	335256	203213
368.5	249	3	802587	518696	330384	199286
369.5	238	3	781732	517664	324909	195110
370.5	229	3	760115	515076	318856	190701
371.5	222	3	737861	510925	312253	186073
372.5	216	2	715095	505222	305134	181242
373.5	211	2	691939	498002	297539	176226
374.5	207	2	668513	489316	289510	171045
375.5	205	2	644932	479236	281094	165718
376.5	204	2	621307	467851	272341	160268
377.5	204	2	597742	455265	263303	154717
378.5	205	2	574336	441594	254034	149090
379.5	208	2	551179	426967	244589	143412
380.5	211	2	528354	411519	235022	137709
381.5	215	2	505935	395393	225386	132007
382.5	221	2	483988	378732	215736	126331
383.5	228	2	462573	361679	206121	120707
384.5	237	2	441739	344375	196588	115159
385.5	247	2	421527	326958	187184	109710
386.5	258	3	401974	309555	177947	104382
387.5	271	3	383106	292287	168917	99193
388.5	287	3	364944	275265	160125	94161
389.5	304	3	347501	258588	151599	89301
390.5	323	3	330787	242342	143364	84625
391.5	346	4	314805	226603	135439	80144
392.5	371	4	299553	211434	127840	75864
393.5	399	4	285024	196884	120578	71790
394.5	431	5	271210	182993	113660	67926
395.5	468	5	258098	169789	107090	64272
396.5	509	6	245672	157288	100869	60825
397.5	555	6	233914	145500	94994	57584
398.5	606	7	222805	134424	89461	54543
399.5	665	8	212323	124054	84262	51697
400.5	731	9	202447	114374	79390	49037
401.5	805	10	193154	105367	74834	46557
402.5	888	11	184420	97009	70582	44248
403.5	982	13	176221	89274	66623	42101
404.5	1088	15	168535	82133	62943	40108
405.5	1207	17	161337	75555	59529	38259
406.5	1341	20	154604	69508	56368	36545
407.5	1491	23	148316	63961	53447	34957
408.5	1660	26	142448	58880	50753	33488
409.5	1849	31	136981	54234	48274	32129
410.5	2062	36	131893	49992	45996	30872
411.5	2299	41	127167	46124	43908	29710
412.5	2566	48	122782	42601	41999	28637
413.5	2863	57	118721	39396	40259	27646
414.5	3196	67	114969	36484	38679	26732
415.5	3566	78	111508	33839	37248	25888
416.5	3978	92	108324	31440	35959	25110
417.5	4436	108	105404	29265	34803	24395
418.5	4943	128	102735	27295	33775	23736
419.5	5506	151	100304	25512	32868	23132
420.5	6127	178	98100	23900	32076	22577
421.5	6811	210	96114	22443	31395	22071
422.5	7565	248	94336	21128	30819	21609
423.5	8391	294	92757	19942	30346	21191
424.5	9296	347	91369	18874	29972	20812
425.5	10285	410	90166	17914	29694	20473
426.5	11361	484	89141	17053	29510	20172
427.5	12531	572	88288	16282	29418	19907
428.5	13798	675	87603	15593	29417	19678
429.5	15166	796	87081	14981	29506	19484
430.5	16640	938	86718	14439	29684	19326
431.5	18223	1105	86512	13962	29950	19202
432.5	19917	1299	86459	13546	30305	19112
433.5	21725	1527	86557	13186	30749	19058
434.5	23648	1793	86806	12879	31281	19038
435.5	25687	2101	87203	12622	31903	19054
436.5	27840	2460	87748	12412	32615	19105
437.5	30108	2876	88441	12247	33418	19191
438.5	32487	3357	89282	12126	34313	19312
439.5	34974	3913	90271	12046	35301	19468
440.5	37565	4552	91410	12008	36384	19657
441.5	40255	5287	92699	12009	37563	19879
442.5	43037	6129	94140	12051	38839	20132
443.5	45903	7092	95734	12132	40215	20414
444.5	48845	8190	97484	12253	41693	20722
445.5	51853	9440	99391	12414	43274	21055
446.5	54917	10857	101458	12617	44962	21409
447.5	58025	12461	103687	12862	46758	21781
448.5	61165	14271	106080	13150	48667	22168
449.5	64326	16308	108639	13484	50689	22566
450.5	67494	18593	111368	13866	52830	22971
451.5	70657	21151	114268	14296	55093	23382
452.5	73800	24004	117342	14779	57481	23794
453.5	76910	27177	120591	15317	59999	24206
454.5	79975	30697	124017	15913	62651	24616
455.5	82981	34588	127622	16571	65440	25024
456.5	85916	38877	131406	17294	68373	25430
457.5	88768	43589	135370	18086	71453	25835
458.5	91526	48750	139514	18953	74686	26244
459.5	94180	54385	143837	19899	78075	26661
460.5	96720	60516	148338	20929	81626	27092
461.5	99137	67166	153015	22049	85342	27547
462.5	101425	74354	157864	23265	89227	28036
463.5	103576	82099	162883	24582	93285	28570
464.5	105585	90413	168066	26008	97518	29164
465.5	107448	99309	173407	27549	101928	29831
466.5	109163	108793	178900	29212	106517	30588
467.5	110727	118868	184537	31005	111284	31449
468.5	112139	129533	190307	32935	116229	32428
469.5	113400	140781	196200	35010	121348	33538
470.5	114510	152598	202205	37238	126638	34789
471.5	115473	164967	208308	39627	132094	36189
472.5	116290	177864	214495	42184	137708	37741
473.5	116966	191258	220749	44918	143472	39445
474.5	117505	205111	227053	47835	149376	41298
475.5	117912	219381	233389	50943	155406	43294
476.5	118192	234017	239738	54250	161549	45422
477.5	118352	248964	246077	57761	167788	47669
478.5	118399	264159	252384	61482	174106	50020
479.5	118338	279535	258638	65418	180482	52457
480.5	118177	295019	264813	69573	186896	54961
481.5	117923	310533	270886	73949	193323	57510
482.5	117583	325996	276829	78549	199739	60084
483.5	117164	341321	282619	83372	206119	62658
484.5	116673	356422	288228	88416	212435	65210
485.5	116117	371209	293630	93680	218659	67717
486.5	115503	385591	298799	99157	224762	70155
487.5	114838	399476	303710	104841	230716	72503
488.5	114128	412777	308336	110722	236491	74738
489.5	113379	425404	312654	116790	242057	76839
490.5	112598	437274	316640	123030	247385	78785
491.5	111790	448304	320271	129426	252448	80560
492.5	110960	458419	323526	135960	257216	82145
493.5	110113	467549	326385	142611	261664	83526
494.5	109254	475628	328832	149355	265767	84689
495.5	108388	482601	330849	156166	269501	85624
496.5	107519	488419	332423	163018	272845	86321
497.5	106650	493041	333542	169879	275778	86775
498.5	105785	496435	334197	176718	278284	86981
499.5	104928	498580	334381	183500	280347	86937
500.5	104080	499463	334090	190192	281956	86645
501.5	103245	499081	333322	196755	283101	86107
502.5	102425	497440	332078	203154	283774	85330
503.5	101622	494556	330361	209350	283972	84320
504.5	100838	490455	328177	215305	283694	83087
505.5	100075	485171	325534	220982	282940	81645
506.5	99334	478746	322442	226343	281716	80005
507.5	98616	471231	318916	231353	280029	78183
508.5	97922	462683	314970	235977	277888	76195
509.5	97254	453165	310620	240182	275305	74059
510.5	96611	442749	305887	243937	272296	71794
511.5	95995	431507	300791	247216	268877	69417
512.5	95404	419519	295354	249992	265068	66949
513.5	94841	406866	289600	252245	260888	64408
514.5	94305	393632	283553	253955	256361	61813
515.5	93795	379901	277239	255110	251511	59184
516.5	93312	365760	270683	255699	246363	56538
517.5	92856	351292	263913	255715	240944	53892
518.5	92425	336581	256956	255156	235280	51263
519.5	92020	321710	249837	254026	229398	48664
520.5	91641	306757	242585	252329	223328	46110
521.5	91285	291799	235224	250078	217097	43613
522.5	90954	276906	227782	247285	210732	41183
523.5	90646	262147	220284	243971	204262	38829
524.5	90361	247584	212753	240155	197713	36560
525.5	90097	233275	205215	235864	191113	34380
526.5	89854	219273	197690	231126	184486	32294
527.5	89631	205625	190201	225972	177857	30307
528.5	89427	192372	182768	220434	171250	28421
529.5	89240	179551	175409	214547	164687	26637
530.5	89071	167191	168142	208349	158188	24956
531.5	88918	155318	160984	201876	151774	23378
532.5	88780	143951	153948	195167	145461	21905
533.5	88655	133106	147049	188260	139268	20535
534.5	88543	122792	140299	181194	133207	19271
535.5	88443	113015	133707	174008	127293	18112
536.5	88353	103776	127284	166738	121538	17061
537.5	88273	95072	121036	159420	115950	16118
538.5	88200	86899	114972	152090	110540	15286
539.5	88135	79245	109096	144781	105314	14568
540.5	88076	72101	103412	137524	100278	13964
541.5	88021	65451	97924	130348	95436	13476
542.5	87969	59279	92633	123281	90791	13102
543.5	87920	53567	87542	116347	86344	12840
544.5	87872	48296	82649	109570	82097	12685
545.5	87824	43445	77955	102968	78048	12629
546.5	87775	38993	73458	96560	74197	12663
547.5	87723	34919	69156	90361	70540	12776
548.5	87667	31201	65046	84382	67074	12957
549.5	87607	27816	61125	78636	63796	13194
550.5	87541	24744	57389	73129	60701	13474
551.5	87468	21961	53835	67868	57783	13789
552.5	87387	19449	50457	62856	55037	14128
553.5	87296	17186	47251	58096	52457	14482
554.5	87195	15153	44211	53587	50037	14844
555.5	87083	13331	41333	49329	47769	15208
556.5	86959	11703	38610	45318	45647	15568
557.5	86821	10251	36038	41550	43665	15921
558.5	86668	8960	33610	38019	41814	16261
559.5	86500	7814	31321	34720	40089	16587
560.5	86316	6801	29165	31644	38482	16895
561.5	86115	5906	27137	28784	36986	17185
562.5	85896	5118	25230	26132	35594	17455
563.5	85657	4425	23440	23678	34300	17703
564.5	85399	3819	21760	21414	33098	17930
565.5	85120	3288	20186	19328	31981	18134
566.5	84820	2826	18711	17412	30942	18317
567.5	84498	2423	17332	15657	29978	18477
568.5	84154	2073	16043	14051	29080	18615
569.5	83786	1771	14838	12587	28245	18732
570.5	83394	1509	13714	11254	27468	18827
571.5	82978	1283	12666	10043	26743	18902
572.5	82536	1089	11690	8946	26065	18957
573.5	82069	923	10781	7954	25432	18993
574.5	81577	780	9936	7059	24838	19009
575.5	81058	658	9150	6253	24280	19008
576.5	80513	554	8421	5529	23754	18989
577.5	79940	466	7744	4880	23257	18953
578.5	79341	391	7116	4299	22787	18902
579.5	78714	327	6535	3781	22339	18835
580.5	78060	273	5996	3319	21912	18753
581.5	77379	228	5498	2908	21503	18656
582.5	76670	190	5038	2544	21110	18546
583.5	75934	158	4613	2221	20731	18423
584.5	75170	131	4221	1936	20364	18288
585.5	74379	108	3859	1685	20008	18140
586.5	73561	89	3525	1463	19660	17981
587.5	72716	74	3218	1269	19319	17811
588.5	71844	61	2936	1098	18985	17630
589.5	70946	50	2676	949	18655	17439
590.5	70023	41	2437	818	18330	17238
591.5	69075	34	2218	705	18008	17028
592.5	68101	27	2017	606	17688	16810
593.5	67104	22	1833	520	17370	16582
594.5	66083	18	1664	446	17053	16347
595.5	65039	15	1510	381	16736	16104
596.5	63974	12	1369	325	16420	15854
597.5	62887	10	1240	277	16104	15597
598.5	61780	8	1122	236	15787	15333
599.5	60654	6	1015	201	15469	15063
600.5	59509	5	917	170	15150	14788
601.5	58347	4	828	144	14831	14507
602.5	57169	3	747	122	14510	14221
603.5	55976	3	673	103	14189	13930
604.5	54769	2	606	87	13866	13635
605.5	53549	2	545	73	13542	13336
606.5	52318	1	490	61	13218	13034
607.5	51078	1	440	52	12893	12729
608.5	49828	0	395	43	12567	12421
609.5	48571	0	354	36	12241	12110
610.5	47309	0	317	30	11914	11798
611.5	46042	0	284	25	11588	11485
612.5	44772	0	254	21	11262	11170
613.5	43501	0	227	18	10936	10855
614.5	42229	0	202	15	10612	10539
615.5	40960	0	180	12	10288	10224
616.5	39693	0	161	10	9966	9909
617.5	38432	0	143	8	9646	9595
618.5	37176	0	127	7	9327	9283
619.5	35928	0	113	6	9012	8972
620.5	34689	0	100	5	8698	8664
621.5	33461	0	89	4	8388	8357
622.5	32244	0	79	3	8082	8054
623.5	31042	0	70	3	7778	7754
624.5	29854	0	61	2	7479	7458
625.5	28682	0	54	2	7184	7166
626.5	27527	0	48	1	6894	6878
627.5	26392	0	42	1	6609	6594
628.5	25276	0	37	0	6328	6316
629.5	24181	0	33	0	6054	6042
630.5	23108	0	29	0	5784	5774
631.5	22058	0	25	0	5521	5512
632.5	21032	0	22	0	5263	5256
633.5	20030	0	19	0	5012	5006
634.5	19054	0	17	0	4768	4762
635.5	18105	0	15	0	4530	4525
636.5	17182	0	13	0	4299	4294
637.5	16287	0	11	0	4074	4071
638.5	15419	0	10	0	3857	3854
639.5	14579	0	8	0	3647	3644
640.5	13768	0	7	0	3444	3441
641.5	12986	0	6	0	3248	3246
642.5	12233	0	6	0	3060	3058
643.5	11508	0	5	0	2878	2877
644.5	10812	0	4	0	2704	2703
645.5	10144	0	4	0	2537	2536
646.5	9505	0	3	0	2377	2376
647.5	8895	0	3	0	2224	2223
648.5	8312	0	2	0	2079	2078
649.5	7757	0	2	0	1940	1939
650.5	7228	0	2	0	1807	1807
651.5	6726	0	1	0	1682	1681
652.5	6251	0	1	0	1563	1563
653.5	5800	0	1	0	1450	1450
654.5	5374	0	0	0	1344	1344
655.5	4973	0	0	0	1243	1243
656.5	4594	0	0	0	1149	1148
657.5	4238	0	0	0	1060	1059
658.5	3904	0	0	0	976	976
659.5	3591	0	0	0	898	898
660.5	3298	0	0	0	824	824
661.5	3024	0	0	0	756	756
662.5	2768	0	0	0	692	692
663.5	2531	0	0	0	633	633
664.5	2310	0	0	0	578	577
665.5	2105	0	0	0	526	526
666.5	1915	0	0	0	479	479
667.5	1740	0	0	0	435	435
668.5	1578	0	0	0	395	394
669.5	1429	0	0	0	357	357
670.5	1292	0	0	0	323	323
671.5	1166	0	0	0	291	291
672.5	1051	0	0	0	263	263
673.5	945	0	0	0	236	236
674.5	849	0	0	0	212	212
675.5	761	0	0	0	190	190
676.5	681	0	0	0	170	170
677.5	609	0	0	0	152	152
678.5	543	0	0	0	136	136
679.5	484	0	0	0	121	121
680.5	430	0	0	0	108	108
681.5	382	0	0	0	96	96
682.5	339	0	0	0	85	85
683.5	300	0	0	0	75	75
684.5	265	0	0	0	66	66
685.5	233	0	0	0	58	58
686.5	205	0	0	0	51	51
687.5	180	0	0	0	45	45
688.5	158	0	0	0	40	40
689.5	139	0	0	0	35	35
690.5	121	0	0	0	30	30
691.5	106	0	0	0	26	26
692.5	92	0	0	0	23	23
693.5	80	0	0	0	20	20
694.5	70	0	0	0	17	17
695.5	60	0	0	0	15	15
696.5	52	0	0	0	13	13
697.5	45	0	0	0	11	11
698.5	39	0	0	0	10	10
699.5	33	0	0	0	8	8
700.5	29	0	0	0	7	7
701.5	25	0	0	0	6	6
702.5	21	0	0	0	5	5
703.5	18	0	0	0	4	4
704.5	15	0	0	0	4	4
705.5	13	0	0	0	3	3
706.5	11	0	0	0	3	3
707.5	9	0	0	0	2	2
708.5	8	0	0	0	2	2
709.5	7	0	0	0	2	2
710.5	6	0	0	0	1	1
711.5	5	0	0	0	1	1
712.5	4	0	0	0	1	1
713.5	3	0	0	0	0	0
714.5	3	0	0	0	0	0
715.5	2	0	0	0	0	0
716.5	2	0	0	0	0	0
717.5	2	0	0	0	0	0
718.5	1	0	0	0	0	0
719.5	1	0	0	0	0	0
720.5	0	0	0	0	0	0
721.5	0	0	0	0	0	0
722.5	0	0	0	0	0	0
723.5	0	0	0	0	0	0
724.5	0	0	0	0	0	0
725.5	0	0	0	0	0	0
726.5	0	0	0	0	0	0
727.5	0	0	0	0	0	0
728.5	0	0	0	0	0	0
729.5	0	0	0	0	0	0
730.5	0	0	0	0	0	0
731.5	0	0	0	0	0	0
732.5	0	0	0	0	0	0
733.5	0	0	0	0	0	0
734.5	0	0	0	0	0	0
735.5	0	0	0	0	0	0
736.5	0	0	0	0	0	0
737.5	0	0	0	0	0	0
738.5	0	0	0	0	0	0
739.5	0	0	0	0	0	0
740.5	0	0	0	0	0	0
741.5	0	0	0	0	0	0
742.5	0	0	0	0	0	0
743.5	0	0	0	0	0	0
744.5	0	0	0	0	0	0
745.5	0	0	0	0	0	0
746.5	0	0	0	0	0	0
747.5	0	0	0	0	0	0
748.5	0	0	0	0	0	0
749.5	0	0	0	0	0	0
750.5	0	0	0	0	0	0
751.5	0	0	0	0	0	0
752.5	0	0	0	0	0	0
753.5	0	0	0	0	0	0
754.5	0	0	0	0	0	0
755.5	0	0	0	0	0	0
756.5	0	0	0	0	0	0
757.5	0	0	0	0	0	0
758.5	0	0	0	0	0	0
759.5	0	0	0	0	0	0
760.5	0	0	0	0	0	0
761.5	0	0	0	0	0	0
762.5	0	0	0	0	0	0
763.5	0	0	0	0	0	0
764.5	0	0	0	0	0	0
765.5	0	0	0	0	0	0
766.5	0	0	0	0	0	0
767.5	0	0	0	0	0	0
768.5	0	0	0	0	0	0
769.5	0	0	0	0	0	0
770.5	0	0	0	0	0	0
771.5	0	0	0	0	0	0
772.5	0	0	0	0	0	0
773.5	0	0	0	0	0	0
774.5	0	0	0	0	0	0
775.5	0	0	0	0	0	0
776.5	0	0	0	0	0	0
777.5	0	0	0	0	0	0
778.5	0	0	0	0	0	0
779.5	0	0	0	0	0	0
780.5	0	0	0	0	0	0
781.5	0	0	0	0	0	0
782.5	0	0	0	0	0	0
783.5	0	0	0	0	0	0
784.5	0	0	0	0	0	0
785.5	0	0	0	0	0	0
786.5	0	0	0	0	0	0
787.5	0	0	0	0	0	0
788.5	0	0	0	0	0	0
789.5	0	0	0	0	0	0
790.5	0	0	0	0	0	0
791.5	0	0	0	0	0	0
792.5	0	0	0	0	0	0
793.5	0	0	0	0	0	0
794.5	0	0	0	0	0	0
795.5	0	0	0	0	0	0
796.5	0	0	0	0	0	0
797.5	0	0	0	0	0	0
798.5	0	0	0	0	0	0
799.5	0	0	0	0	0	0
800.5	0	0	0	0	0	0
801.5	0	0	0	0	0	0
802.5	0	0	0	0	0	0
803.5	0	0	0	0	0	0
804.5	0	0	0	0	0	0
805.5	0	0	0	0	0	0
806.5	0	0	0	0	0	0
807.5	0	0	0	0	0	0
808.5	0	0	0	0	0	0
809.5	0	0	0	0	0	0
810.5	0	0	0	0	0	0
811.5	0	0	0	0	0	0
812.5	0	0	0	0	0	0
813.5	0	0	0	0	0	0
814.5	0	0	0	0	0	0
815.5	0	0	0	0	0	0
816.5	0	0	0	0	0	0
817.5	0	0	0	0	0	0
818.5	0	0	0	0	0	0
819.5	0	0	0	0	0	0
820.5	0	0	0	0	0	0
821.5	0	0	0	0	0	0
822.5	0	0	0	0	0	0
823.5	0	0	0	0	0	0
824.5	0	0	0	0	0	0
825.5	0	0	0	0	0	0
826.5	0	0	0	0	0	0
827.5	0	0	0	0	0	0
828.5	0	0	0	0	0	0
829.5	0	0	0	0	0	0
830.5	0	0	0	0	0	0
831.5	0	0	0	0	0	0
832.5	0	0	0	0	0	0
833.5	0	0	0	0	0	0
834.5	0	0	0	0	0	0
835.5	0	0	0	0	0	0
836.5	0	0	0	0	0	0
837.5	0	0	0	0	0	0
838.5	0	0	0	0	0	0
839.5	0	0	0	0	0	0
840.5	0	0	0	0	0	0
841.5	0	0	0	0	0	0
842.5	0	0	0	0	0	0
843.5	0	0	0	0	0	0
844.5	0	0	0	0	0	0
845.5	0	0	0	0	0	0
846.5	0	0	0	0	0	0
847.5	0	0	0	0	0	0
848.5	0	0	0	0	0	0
849.5	0	0	0	0	0	0
850.5	0	0	0	0	0	0
851.5	0	0	0	0	0	0
852.5	0	0	0	0	0	0
853.5	0	0	0	0	0	0
854.5	0	0	0	0	0	0
855.5	0	0	0	0	0	0
856.5	0	0	0	0	0	0
857.5	0	0	0	0	0	0
858.5	0	0	0	0	0	0
859.5	0	0	0	0	0	0
860.5	0	0	0	0	0	0
861.5	0	0	0	0	0	0
862.5	0	0	0	0	0	0
863.5	0	0	0	0	0	0
864.5	0	0	0	0	0	0
865.5	0	0	0	0	0	0
866.5	0	0	0	0	0	0
867.5	0	0	0	0	0	0
868.5	0	0	0	0	0	0
869.5	0	0	0	0	0	0
870.5	0	1	0	0	0	0
871.5	0	1	0	0	0	0
872.5	0	1	0	0	0	0
873.5	0	1	0	0	0	0
874.5	0	2	0	0	0	0
875.5	0	2	0	0	0	0
876.5	0	2	0	1	0	0
877.5	0	2	0	1	0	0
878.5	0	3	0	1	1	1
879.5	0	3	0	2	1	1
880.5	0	3	0	2	1	1
881.5	0	4	0	2	1	1
882.5	0	4	0	2	2	1
883.5	0	5	0	3	2	1
884.5	0	5	0	3	2	1
885.5	0	6	0	3	2	1
886.5	0	7	0	4	3	2
887.5	0	7	0	5	3	2
888.5	0	8	0	5	3	2
889.5	0	9	0	6	4	2
890.5	0	10	0	7	4	3
891.5	0	11	0	8	5	3
892.5	0	13	0	9	5	3
893.5	0	14	0	10	6	4
894.5	0	16	0	11	7	4
895.5	0	17	0	12	7	4
896.5	0	19	0	14	8	5
897.5	0	22	0	16	9	6
898.5	0	24	0	18	10	6
899.5	0	27	0	20	12	7
900.5	0	29	0	23	13	8
901.5	0	33	0	26	15	9
902.5	0	36	0	29	16	10
903.5	0	40	0	33	18	11
904.5	0	44	0	37	20	12
905.5	0	49	0	42	23	13
906.5	0	54	0	47	25	15
907.5	0	60	0	52	28	16
908.5	0	66	0	59	31	18
909.5	0	73	0	66	35	20
910.5	0	80	0	74	38	22
911.5	0	88	0	83	43	25
912.5	0	97	0	92	47	27
913.5	0	107	0	103	52	30
914.5	0	117	0	115	58	34
915.5	0	129	0	128	64	37
916.5	0	142	0	143	71	41
917.5	0	155	0	159	79	45
918.5	0	170	0	177	87	50
919.5	0	187	0	196	96	55
920.5	0	205	0	218	106	61
921.5	0	224	0	242	117	67
922.5	0	245	0	268	128	74
923.5	0	268	0	297	141	82
924.5	0	293	0	329	155	90
925.5	0	321	0	363	171	99
926.5	0	350	0	401	188	109
927.5	0	382	0	443	206	120
928.5	0	416	0	489	226	131
929.5	0	454	0	538	248	144
930.5	0	494	0	593	272	158
931.5	0	538	0	652	298	173
932.5	0	585	0	717	326	190
933.5	0	636	0	787	356	208
934.5	0	692	0	864	389	227
935.5	0	751	0	947	424	248
936.5	0	815	0	1037	463	271
937.5	0	884	0	1135	505	296
938.5	0	959	0	1241	550	323
939.5	0	1039	0	1356	599	352
940.5	0	1125	0	1480	651	383
941.5	0	1217	0	1614	708	417
942.5	0	1316	0	1759	769	453
943.5	0	1423	0	1915	835	492
944.5	0	1537	0	2083	905	534
945.5	0	1660	0	2264	981	580
946.5	0	1791	0	2459	1062	628
947.5	0	1931	0	2668	1150	681
948.5	0	2082	0	2892	1243	737
949.5	0	2242	0	3133	1344	797
950.5	0	2414	0	3391	1451	861
951.5	0	2597	0	3666	1566	930
952.5	0	2792	0	3961	1688	1003
953.5	0	3001	0	4275	1819	1082
954.5	0	3223	0	4611	1958	1166
955.5	0	3459	0	4968	2107	1255
956.5	0	3711	0	5349	2265	1350
957.5	0	3979	0	5753	2433	1451
958.5	0	4264	0	6183	2612	1558
959.5	0	4566	0	6640	2802	1672
960.5	0	4887	0	7124	3003	1793
961.5	0	5228	0	7636	3216	1921
962.5	0	5589	0	8179	3442	2056
963.5	0	5972	0	8752	3681	2200
964.5	0	6377	0	9357	3934	2351
965.5	0	6806	0	9996	4201	2511
966.5	0	7260	0	10669	4482	2680
967.5	0	7739	0	11378	4779	2857
968.5	0	8246	0	12123	5092	3045
969.5	0	8780	0	12905	5421	3241
970.5	0	9344	0	13727	5768	3448
971.5	0	9939	0	14588	6132	3665
972.5	0	10565	0	15489	6514	3893
973.5	0	11225	0	16433	6914	4131
974.5	0	11919	0	17419	7334	4381
975.5	0	12649	0	18448	7774	4642
976.5	0	13415	0	19521	8234	4915
977.5	0	14221	0	20638	8715	5199
978.5	0	15066	0	21801	9217	5496
979.5	0	15953	0	23010	9741	5805
980.5	0	16882	0	24265	10287	6127
981.5	0	17855	0	25566	10855	6462
982.5	0	18874	0	26915	11447	6810
983.5	0	19941	0	28310	12063	7171
984.5	0	21055	0	29752	12702	7545
985.5	0	22220	0	31241	13365	7933
986.5	0	23436	0	32776	14053	8334
987.5	0	24704	0	34358	14766	8750
988.5	0	26028	0	35985	15503	9179
989.5	0	27406	0	37657	16266	9621
990.5	0	28842	0	39374	17054	10078
991.5	0	30337	0	41134	17868	10549
992.5	0	31892	0	42936	18707	11033
993.5	0	33507	0	44779	19572	11532
994.5	0	35186	0	46662	20462	12044
995.5	0	36928	0	48584	21378	12570
996.5	0	38735	0	50541	22319	13109
997.5	0	40609	0	52533	23286	13662
998.5	0	42550	0	54558	24277	14229
999.5	0	44559	0	56613	25293	14809
Percentile	Size (nm)	Size (nm)	Size (nm)	Size (nm)
0	0	0	0	0
1	71.7	75.3	82.5	84.4
2	76.1	80.1	86.4	87.7
3	79.3	83.8	89.3	90.1
4	82.6	87.2	91.8	92.2
5	86.2	90.3	94.1	94.1
6	90	93.2	96.3	95.9
7	93.2	95.8	98.5	97.7
8	95.8	98	100.6	99.4
9	97.8	99.9	102.7	101
10	99.5	101.6	104.7	102.7
11	100.9	103	106.6	104.2
12	102.1	104.3	108.5	105.8
13	103.2	105.5	110.2	107.2
14	104.2	106.6	111.9	108.6
15	105.1	107.6	113.4	109.9
16	106	108.6	114.9	111.2
17	106.8	109.5	116.3	112.4
18	107.6	110.4	117.6	113.6
19	108.4	111.3	118.8	114.7
20	109.2	112.1	120	115.8
21	109.9	112.9	121.1	116.8
22	110.6	113.7	122.2	117.8
23	111.3	114.5	123.3	118.8
24	112.1	115.3	124.3	119.8
25	112.8	116.1	125.3	120.8
26	113.5	116.9	126.2	121.7
27	114.3	117.7	127.2	122.6
28	115	118.5	128.1	123.6
29	115.8	119.3	129	124.5
30	116.7	120.1	129.9	125.4
31	117.5	121	130.8	126.4
32	118.4	121.8	131.7	127.3
33	119.3	122.7	132.6	128.2
34	120.3	123.6	133.5	129.2
35	121.4	124.5	134.4	130.2
36	122.5	125.5	135.3	131.2
37	123.7	126.4	136.2	132.2
38	125.1	127.4	137.2	133.2
39	126.5	128.4	138.1	134.3
40	128.1	129.5	139.1	135.5
41	129.9	130.6	140.1	136.7
42	131.8	131.7	141.1	137.9
43	133.8	132.9	142.1	139.3
44	135.8	134.1	143.2	140.7
45	137.9	135.3	144.3	142.3
46	140	136.7	145.5	144.1
47	141.9	138	146.7	146.2
48	143.8	139.5	148	148.8
49	145.6	141.1	149.3	152
50	147.3	142.8	150.6	156.4
51	148.9	144.6	152.1	162.8
52	150.5	146.6	153.5	171
53	151.9	148.8	155.1	178.3
54	153.3	151.2	156.7	183.5
55	154.7	154	158.4	187.3
56	156	157.1	160.1	190.2
57	157.3	160.6	162	192.6
58	158.6	164.3	163.8	194.7
59	159.8	168.1	165.8	196.5
60	161	171.9	167.8	198.2
61	162.2	175.4	169.9	199.7
62	163.4	178.6	172	201.1
63	164.6	181.5	174.3	202.4
64	165.8	184.1	176.6	203.7
65	167	186.6	179	204.9
66	168.2	189	181.7	206.1
67	169.5	191.2	184.4	207.3
68	170.7	193.3	187.5	208.4
69	172	195.4	190.8	209.6
70	173.3	197.5	194.6	210.7
71	174.6	199.6	199	211.9
72	176	201.6	204.2	213.1
73	177.4	203.8	210.2	214.3
74	178.9	206	216.9	215.6
75	180.5	208.3	223.8	216.9
76	182.1	210.7	230	218.3
77	183.9	213.3	235.5	219.8
78	185.9	216.1	240.1	221.4
79	188.1	219	244.2	223.2
80	190.6	222.2	247.9	225.2
81	193.5	225.7	251.3	227.5
82	197.3	229.3	254.5	230.3
83	202.8	233.2	257.6	233.8
84	215.1	237.1	260.6	238.3
85	264.3	241.1	263.8	244.8
86	273.2	245	267.1	253.4
87	277.8	248.8	270.6	262.8
88	281.2	252.5	274.6	271
89	284	256.1	279.4	277.9
90	286.5	259.5	285.6	284.3
91	288.9	263	294.5	290.7
92	291.3	266.5	309.1	298.3
93	293.7	270.2	327.4	309.6
94	296.3	274.2	342	331.7
95	299.2	279	353.9	353.8
96	302.8	285.6	366	368
97	308.3	310.6	383.2	382.9
98	440.5	491.8	453.4	486.6
99	522	509.7	499.3	520.4
100	999	999	999	999
