# Supplementary material for: Plasmon‐Enhanced Single Extracellular Vesicle Analysis for Cholangiocarcinoma Diagnosis
Source: Adv Sci (Weinh). 2023 Jan 25;10(8):2205148. doi: 10.1002/advs.202205148 (PMC10015870; doi:10.1002/advs.202205148)
Supplement: Supplementary file 3 — Supporting Information [file ADVS-10-2205148-s002.xlsx]

## Sheet: Sheet 1
SNU308 2021-05-19 14-34-30-ExperimentSummary
NTA Experiment Summary File
Created with NTA 3.2 Dev Build 3.2.16
[Experiment Details]
Software Version	NTA 3.2 Dev Build 3.2.16
Experiment Name	SNU308 2021-05-19 14-34-30.nano
Sample Name
Operator Name	SNU308
Time Captured	14:34:30 19/05/2021
Pre-treatment
Diluent	1:500 PBS
Remarks
Filename:	SNU308 2021-05-19 14-35-06	SNU308 2021-05-19 14-36-15	SNU308 2021-05-19 14-37-20	SNU308 2021-05-19 14-38-41
[Conditions]
Temperature/C	22	22	22	22
Viscosity/cP	0.952941	0.952941	0.952941	0.952941
Camera Type	CCD	CCD	CCD	CCD
Laser Type	Blue405	Blue405	Blue405	Blue405
Camera Level	13	13	13	13
Slider Shutter	1390	1390	1390	1390
Slider Gain	372	372	372	372
Shutter/ms	27.812	27.812	27.812	27.812
Camera Histogram Upper Limit	16380	16380	16380	16380
Camera Histogram Lower Limit	0	0	0	0
Frame rate/fps	30	30	30	30
Syringe Pump Speed/AU	0	0	0	0
[Settings]
Detection Threshold	2	2	2	2
Max Jump Mode	Auto	Auto	Auto	Auto
Max Jump Distance	7.1694	7.07314	6.55595	5.85295
Blur	Auto	Auto	Auto	Auto
Min Track Length	Auto	Auto	Auto	Auto
First frame	0	0	0	0
Total frames analysed	900	900	900	900
[Exclusion Regions]
No Exclusion Regions Used
[Results]					Average	Standard Error
Dilution factor (concentrations adjusted for this factor)	Not recorded	Not recorded	Not recorded	Not recorded
Concentration (Particles / ml)	1320000000	1620000000	1730000000	1300000000	1490000000	108000000
Particles per frame	66.8	82.1	87.7	65.9	75.7	5.5
Centres per frame	102.1	119.3	130.9	103.9	114	6.8
Completed tracks	14333	15978	18743	14404
X-Drift (pix/frame)	-0.3	-0.2	-0.2	-0.2
Y-Drift (pix/frame)	0.1	0	0	0.1
[Information]
Completed Tracks	OK	OK	OK	OK
Concentration	OK	OK	OK	OK
Video length	OK	OK	OK	OK
Noise level	High noise	High noise	High noise	High noise
Vibration detected	No	No	No	No
Vibration correction applied	No	No	No	No
Settings changed?	No	No	No	No
Errors (1)
Errors (2)
[Data Included]
Size distribution - Number weighting - With Percentiles
[Size Data]
Analysis Method	FTLA
Weighting	Number
Filename	SNU308 2021-05-19 14-35-06	SNU308 2021-05-19 14-36-15	SNU308 2021-05-19 14-37-20	SNU308 2021-05-19 14-38-41	Average	Standard Error
Mean	185.8	184.7	206	219	198.9	8.3
Mode	117.7	155.9	200.3	159.1	158.3	16.9
SD	102.4	76.3	99.4	70.4	87.1	8.1
D10	107.2	111.1	121	152.6	123	10.3
D50	148.3	161.9	184.9	198.3	173.3	11.2
D90	296.7	288.8	348.1	320.7	313.6	13.4
Valid Tracks	1936	2149	2297	1740
Graph Data
Bin centre (nm)	Concentration (particles / ml)	Concentration (particles / ml)	Concentration (particles / ml)	Concentration (particles / ml)	Concentration average	Standard Error
0.5	0	0	0	0	0	0
1.5	0	0	0	0	0	0
2.5	0	0	0	0	0	0
3.5	0	0	0	0	0	0
4.5	0	0	0	0	0	0
5.5	0	0	0	0	0	0
6.5	0	0	0	0	0	0
7.5	0	0	0	0	0	0
8.5	0	0	0	0	0	0
9.5	0	0	0	0	0	0
10.5	0	0	0	0	0	0
11.5	0	0	0	0	0	0
12.5	0	0	0	0	0	0
13.5	0	0	0	0	0	0
14.5	0	0	0	0	0	0
15.5	0	0	0	0	0	0
16.5	0	0	0	0	0	0
17.5	0	0	0	0	0	0
18.5	0	0	0	0	0	0
19.5	0	0	0	0	0	0
20.5	0	0	0	0	0	0
21.5	0	0	0	0	0	0
22.5	0	0	0	0	0	0
23.5	0	0	0	0	0	0
24.5	0	0	0	0	0	0
25.5	0	0	0	0	0	0
26.5	0	0	0	0	0	0
27.5	0	0	0	0	0	0
28.5	0	0	0	0	0	0
29.5	0	0	0	0	0	0
30.5	0	0	0	0	0	0
31.5	0	0	0	0	0	0
32.5	0	0	0	0	0	0
33.5	0	0	0	0	0	0
34.5	0	0	0	0	0	0
35.5	0	0	0	0	0	0
36.5	0	0	0	0	0	0
37.5	0	0	0	0	0	0
38.5	0	0	0	0	0	0
39.5	0	0	0	0	0	0
40.5	0	0	0	0	0	0
41.5	0	0	0	0	0	0
42.5	0	0	0	0	0	0
43.5	0	0	0	0	0	0
44.5	0	0	0	0	0	0
45.5	0	0	0	0	0	0
46.5	0	0	0	0	0	0
47.5	0	0	0	0	0	0
48.5	0	0	0	0	0	0
49.5	0	0	0	0	0	0
50.5	0	0	0	0	0	0
51.5	0	0	0	0	0	0
52.5	0	0	0	0	0	0
53.5	0	0	0	0	0	0
54.5	0	0	0	0	0	0
55.5	0	0	0	0	0	0
56.5	0	0	0	0	0	0
57.5	0	0	0	0	0	0
58.5	0	0	0	0	0	0
59.5	0	0	2	0	0	0
60.5	0	0	4	0	1	1
61.5	0	0	7	0	2	2
62.5	0	1	14	0	4	3
63.5	0	3	26	0	7	6
64.5	0	7	46	0	13	11
65.5	0	15	82	0	24	20
66.5	0	30	142	0	43	34
67.5	0	60	242	0	75	57
68.5	0	117	403	0	130	95
69.5	2	224	660	0	222	155
70.5	5	418	1062	0	371	250
71.5	15	761	1679	0	614	397
72.5	39	1356	2608	0	1001	622
73.5	99	2359	3985	0	1611	961
74.5	238	4016	5988	0	2561	1467
75.5	540	6690	8855	0	4021	2213
76.5	1164	10909	12889	0	6240	3300
77.5	2389	17419	18474	0	9570	4865
78.5	4686	27251	26085	0	14505	7091
79.5	8809	41787	36296	0	21723	10221
80.5	15910	62834	49791	0	32134	14578
81.5	27674	92695	67364	0	46933	20586
82.5	46466	134216	89923	0	67651	28799
83.5	75475	190830	118482	0	96197	39933
84.5	118829	266545	154154	0	134882	54892
85.5	181676	365902	198139	0	186429	74792
86.5	270192	493874	251700	0	253941	100963
87.5	391503	655696	316145	0	340836	134933
88.5	553508	856644	392801	0	450738	178382
89.5	764592	1101749	482989	0	587333	233076
90.5	1033240	1395461	588000	0	754175	300766
91.5	1367563	1741298	709066	0	954482	383077
92.5	1774771	2141488	847346	0	1190901	481386
93.5	2260632	2596645	1003904	0	1465295	596691
94.5	2828963	3105511	1179694	0	1778542	729501
95.5	3481193	3664793	1375551	0	2130384	879745
96.5	4216064	4269118	1592180	0	2519340	1046713
97.5	5029472	4911123	1830153	0	2942687	1229043
98.5	5914497	5581673	2089899	0	3396517	1424743
99.5	6861609	6270209	2371700	0	3875879	1631267
100.5	7859030	6965180	2675679	0	4374972	1845621
101.5	8893235	7654554	3001789	0	4887394	2064503
102.5	9949527	8326334	3349794	0	5406414	2284455
103.5	11012655	8969073	3719253	0	5925245	2502025
104.5	12067400	9572326	4109486	0	6437303	2713914
105.5	13099108	10127024	4519554	1	6936422	2917102
106.5	14094117	10625753	4948222	3	7417024	3108948
107.5	15040060	11062919	5393930	5	7874229	3287250
108.5	15926045	11434812	5854765	10	8303908	3450272
109.5	16742714	11739583	6328438	20	8702689	3596738
110.5	17482202	11977132	6812267	38	9067910	3725790
111.5	18138015	12148948	7303181	70	9397553	3836936
112.5	18704874	12257904	7797725	125	9690157	3929975
113.5	19178536	12308040	8292092	221	9944722	4004923
114.5	19555639	12304329	8782173	383	10160631	4061941
115.5	19833580	12252459	9263619	652	10337578	4101283
116.5	20010446	12158624	9731928	1088	10475521	4123250
117.5	20085012	12029336	10182541	1784	10574669	4128179
118.5	20056797	11871260	10610960	2877	10635473	4116443
119.5	19926175	11691066	11012860	4562	10658666	4088479
120.5	19694526	11495311	11384214	7122	10645293	4044830
121.5	19364398	11290339	11721408	10947	10596773	3986193
122.5	18939673	11082197	12021344	16580	10514948	3913467
123.5	18425681	10876583	12281534	24752	10402137	3827800
124.5	17829275	10678796	12500164	36441	10261169	3730603
125.5	17158812	10493719	12676141	52928	10095400	3623556
126.5	16424052	10325806	12809112	75871	9908710	3508569
127.5	15635959	10179089	12899452	107371	9705468	3387723
128.5	14806417	10057188	12948235	150053	9490473	3263178
129.5	13947874	9963340	12957180	207136	9268883	3137064
130.5	13072945	9900419	12928572	282492	9046107	3011364
131.5	12193994	9870962	12865183	380687	8827706	2887814
132.5	11322735	9877191	12770171	506984	8619270	2767825
133.5	10469877	9921025	12646984	667306	8426298	2652461
134.5	9644838	10004075	12499262	868133	8254077	2542480
135.5	8855541	10127622	12330741	1116331	8107559	2438454
136.5	8108304	10292585	12145169	1418898	7991239	2340952
137.5	7407817	10499448	11946232	1782625	7909031	2250802
138.5	6757202	10748180	11737486	2213674	7864136	2169362
139.5	6158131	11038123	11522309	2717094	7858915	2098785
140.5	5611007	11367866	11303859	3296295	7894757	2042177
141.5	5115157	11735102	11085049	3952515	7971956	2003535
142.5	4669053	12136488	10868524	4684341	8089602	1987370
143.5	4270525	12567516	10656661	5487314	8245504	1997948
144.5	3916955	13022405	10451561	6353689	8436153	2038287
145.5	3605466	13494045	10255061	7272390	8656740	2109225
146.5	3333064	13974009	10068743	8229184	8901250	2208927
147.5	3096775	14452638	9893949	9207099	9162615	2333016
148.5	2893738	14919233	9731799	10187057	9432957	2475187
149.5	2721285	15362345	9583211	11148710	9703888	2628005
150.5	2576993	15770158	9448918	12071391	9966865	2783668
151.5	2458725	16130966	9329489	12935129	10213577	2934588
152.5	2364651	16433696	9225347	13721631	10436331	3073815
153.5	2293265	16668453	9136785	14415165	10628417	3195325
154.5	2243384	16827042	9063984	15003256	10784417	3294200
155.5	2214157	16903414	9007027	15477170	10900442	3366733
156.5	2205054	16894002	8965906	15832140	10974275	3410459
157.5	2215863	16797912	8940542	16067341	11005415	3424131
158.5	2246679	16616952	8930784	16185651	10995017	3407630
159.5	2297890	16355492	8936426	16193206	10945753	3361844
160.5	2370160	16020178	8957204	16098838	10861595	3288501
161.5	2464400	15619527	8992807	15913426	10747540	3189986
162.5	2581738	15163440	9042881	15649225	10609321	3069154
163.5	2723462	14662673	9107025	15319226	10453097	2929148
164.5	2890960	14128321	9184804	14936575	10285165	2773243
165.5	3085629	13571340	9275743	14514077	10111697	2604716
166.5	3308768	13002137	9379332	14063809	9938512	2426762
167.5	3561439	12430250	9495026	13596836	9770888	2242459
168.5	3844306	11864127	9622251	13123027	9613428	2054787
169.5	4157452	11310989	9760399	12650958	9469949	1866709
170.5	4500182	10776784	9908834	12187902	9343426	1681325
171.5	4870827	10266203	10066896	11739860	9235947	1502103
172.5	5266556	9782760	10233896	11311650	9148716	1333200
173.5	5683234	9328898	10409123	10907019	9082068	1179849
174.5	6115334	8906120	10591842	10528769	9035516	1048656
175.5	6555938	8515139	10781297	10178892	9007816	947413
176.5	6996843	8156009	10976712	9858700	8997066	883633
177.5	7428778	7828266	11177286	9568952	9000821	861490
178.5	7841748	7531046	11382198	9309965	9016239	878885
179.5	8225473	7263187	11590601	9081710	9040243	927713
180.5	8569914	7023322	11801621	8883902	9069690	997303
181.5	8865822	6809949	12014352	8716067	9101547	1077807
182.5	9105282	6621490	12227853	8577596	9133055	1161717
183.5	9282189	6456333	12441142	8467790	9161864	1243978
184.5	9392598	6312868	12653194	8385895	9186139	1321589
185.5	9434944	6189506	12862930	8331112	9204623	1393144
186.5	9410073	6084699	13069216	8302618	9216651	1458431
187.5	9321120	5996944	13270857	8299559	9222120	1518084
188.5	9173228	5924790	13466595	8321052	9221416	1573273
189.5	8973161	5866841	13655105	8366164	9215318	1625416
190.5	8728843	5821749	13834996	8433899	9204872	1675922
191.5	8448868	5788213	14004811	8523172	9191266	1725990
192.5	8142034	5764978	14163037	8632781	9175708	1776461
193.5	7816929	5750825	14308108	8761378	9159310	1827754
194.5	7481591	5744570	14438418	8907433	9143003	1879862
195.5	7143253	5745059	14552338	9069204	9127464	1932408
196.5	6808189	5751164	14648230	9244701	9113071	1984738
197.5	6481633	5761781	14724474	9431659	9099887	2036014
198.5	6167770	5775828	14779490	9627513	9087650	2085313
199.5	5869786	5792246	14811764	9829382	9075794	2131694
200.5	5589951	5809997	14819885	10034058	9063473	2174258
201.5	5329729	5828069	14802568	10238016	9049595	2212176
202.5	5089897	5845476	14758692	10437428	9032873	2244704
203.5	4870661	5861265	14687328	10628203	9011864	2271183
204.5	4671771	5874522	14587770	10806037	8985025	2291037
205.5	4492616	5884373	14459563	10966487	8950760	2303762
206.5	4332313	5889999	14302522	11105063	8907474	2308917
207.5	4189775	5890638	14116756	11217329	8853624	2306123
208.5	4063765	5885595	13902674	11299029	8787765	2295058
209.5	3952941	5874251	13660996	11346212	8708600	2275468
210.5	3855889	5856071	13392747	11355371	8615020	2247171
211.5	3771141	5830613	13099253	11323570	8506144	2210076
212.5	3697191	5797532	12782117	11248568	8381352	2164200
213.5	3632513	5756587	12443205	11128924	8240307	2109682
214.5	3575563	5707648	12084609	10964078	8082974	2046802
215.5	3524789	5650693	11708617	10754406	7909626	1975995
216.5	3478647	5585815	11317670	10501231	7720841	1897856
217.5	3435603	5513216	10914323	10206811	7517488	1813143
218.5	3394158	5433203	10501197	9874276	7300708	1722766
219.5	3352862	5346186	10080937	9507542	7071882	1627779
220.5	3310341	5252665	9656170	9111180	6832589	1529351
221.5	3265319	5153225	9229458	8690278	6584570	1428741
222.5	3216648	5048520	8803268	8250266	6329676	1327266
223.5	3163339	4939263	8379932	7796751	6069821	1226265
224.5	3104585	4826209	7961623	7335342	5806940	1127062
225.5	3039790	4710146	7550329	6871487	5542938	1030936
226.5	2968582	4591876	7147838	6410329	5279656	939088
227.5	2890828	4472202	6755725	5956585	5018835	852613
228.5	2806633	4351918	6375346	5514445	4762086	772479
229.5	2716336	4231792	6007838	5087513	4510870	699504
230.5	2620490	4112560	5654120	4678762	4266483	634330
231.5	2519836	3994915	5314906	4290529	4030047	577400
232.5	2415269	3879500	4990710	3924528	3802502	528920
233.5	2307802	3766902	4681862	3581884	3584612	488828
234.5	2198517	3657649	4388524	3263184	3376969	456775
235.5	2088528	3552210	4110707	2968539	3179996	432125
236.5	1978937	3450990	3848287	2697655	2993967	414007
237.5	1870797	3354336	3601025	2449897	2819014	401401
238.5	1765081	3262534	3368582	2224368	2655141	393245
239.5	1662658	3175817	3150537	2019969	2502245	388531
240.5	1564276	3094366	2946404	1835461	2360127	386381
241.5	1470553	3018314	2755644	1669519	2228508	386073
242.5	1381976	2947753	2577682	1520779	2107048	387053
243.5	1298904	2882737	2411916	1387872	1995357	388914
244.5	1221575	2823285	2257728	1269459	1893012	391373
245.5	1150123	2769389	2114495	1164251	1799565	394244
246.5	1084587	2721018	1981596	1071027	1714557	397415
247.5	1024932	2678117	1858418	988647	1637529	400826
248.5	971063	2640618	1744360	916055	1568024	404452
249.5	922841	2608435	1638842	852288	1505602	408291
250.5	880096	2581474	1541304	796473	1449837	412357
251.5	842647	2559630	1451209	747826	1400328	416667
252.5	810304	2542790	1368048	705648	1356698	421244
253.5	782889	2530833	1291337	669324	1318596	426106
254.5	760234	2523633	1220620	638315	1285700	431271
255.5	742197	2521057	1155468	612154	1257719	436749
256.5	728663	2522967	1095480	590442	1234388	442545
257.5	719553	2529217	1040281	572843	1215473	448658
258.5	714822	2539651	989521	559076	1200768	455077
259.5	714470	2554108	942878	548916	1190093	461788
260.5	718538	2572415	900051	542188	1183298	468766
261.5	727118	2594388	860764	538762	1180258	475981
262.5	740346	2619829	824759	538553	1180872	483395
263.5	758413	2648527	791804	541517	1185065	490965
264.5	781560	2680257	761680	547651	1192787	498642
265.5	810081	2714775	734191	556987	1204009	506373
266.5	844325	2751820	709155	569596	1218724	514100
267.5	884691	2791115	686407	585584	1236949	521767
268.5	931630	2832363	665795	605090	1258719	529318
269.5	985636	2875249	647181	628287	1284088	536702
270.5	1047246	2919439	630441	655381	1313127	543876
271.5	1117027	2964585	615462	686609	1345921	550812
272.5	1195563	3010322	602140	722236	1382565	557499
273.5	1283440	3056272	590383	762554	1423162	563951
274.5	1381226	3102047	580107	807881	1467815	570216
275.5	1489444	3147250	571237	858554	1516621	576375
276.5	1608541	3191482	563705	914926	1569664	582555
277.5	1738852	3234340	557451	977363	1627001	588927
278.5	1880559	3275428	552421	1046231	1688660	595708
279.5	2033648	3314355	548567	1121892	1754615	603154
280.5	2197857	3350744	545846	1204697	1824786	611551
281.5	2372635	3384235	544221	1294967	1899014	621191
282.5	2557090	3414487	543659	1392990	1977057	632351
283.5	2749957	3441187	544129	1499002	2058569	645258
284.5	2949557	3464048	545607	1613172	2143096	660056
285.5	3153790	3482817	548069	1735595	2230068	676773
286.5	3360128	3497277	551495	1866266	2318792	695301
287.5	3565637	3507249	555866	2005078	2408458	715380
288.5	3767022	3512592	561167	2151799	2498145	736602
289.5	3960695	3513206	567382	2306064	2586837	758435
290.5	4142865	3509034	574497	2467369	2673441	780249
291.5	4309660	3500058	582498	2635059	2756819	801364
292.5	4457252	3486301	591370	2808330	2835813	821101
293.5	4582012	3467824	601100	2986229	2909291	838830
294.5	4680652	3444726	611672	3167659	2976177	854026
295.5	4750376	3417139	623068	3351394	3035494	866317
296.5	4789011	3385226	635271	3536088	3086399	875520
297.5	4795110	3349178	648260	3720301	3128212	881670
298.5	4768035	3309211	662010	3902518	3160443	885030
299.5	4707994	3265561	676494	4081179	3182807	886083
300.5	4616039	3218482	691682	4254710	3195228	885508
301.5	4494030	3168239	707539	4421549	3197839	884121
302.5	4344547	3115110	724026	4580181	3190966	882809
303.5	4170786	3059376	741099	4729168	3175107	882434
304.5	3976418	3001322	758710	4867178	3150907	883744
305.5	3765435	2941233	776805	4993011	3119121	887284
306.5	3541995	2879391	795324	5105618	3080582	893334
307.5	3310264	2816071	814204	5204123	3036166	901884
308.5	3074274	2751542	833372	5287833	2986755	912643
309.5	2837797	2686061	852756	5356247	2933215	925094
310.5	2604250	2619876	872273	5409056	2876364	938560
311.5	2376616	2553222	891839	5446142	2816955	952285
312.5	2157405	2486318	911364	5467572	2755665	965503
313.5	1948631	2419373	930755	5473582	2693085	977501
314.5	1751815	2352578	949915	5464569	2629719	987659
315.5	1568013	2286111	968743	5441067	2565984	995471
316.5	1397852	2220134	987141	5403732	2502215	1000560
317.5	1241579	2154795	1005004	5353321	2438675	1002672
318.5	1099119	2090228	1022232	5290670	2375562	1001669
319.5	970132	2026552	1038724	5216675	2313021	997516
320.5	854069	1963874	1054382	5132272	2251149	990264
321.5	750227	1902286	1069111	5038419	2190011	980035
322.5	657797	1841871	1082820	4936081	2129642	967000
323.5	575907	1782698	1095424	4826213	2070060	951375
324.5	503656	1724826	1106846	4709748	2011269	933395
325.5	440146	1668306	1117014	4587591	1953264	913314
326.5	384498	1613176	1125868	4460603	1896036	891390
327.5	335875	1559469	1133353	4329605	1839576	867879
328.5	293493	1507209	1139429	4195363	1783873	843029
329.5	256622	1456412	1144062	4058595	1728923	817076
330.5	224598	1407090	1147232	3919964	1674721	790245
331.5	196817	1359247	1148930	3780081	1621269	762741
332.5	172738	1312883	1149158	3639504	1568571	734756
333.5	151879	1267993	1147928	3498744	1516636	706463
334.5	133814	1224567	1145265	3358263	1465477	678020
335.5	118168	1182593	1141204	3218483	1415112	649571
336.5	104612	1142054	1135790	3079783	1365560	621242
337.5	92861	1102931	1129078	2942508	1316845	593151
338.5	82665	1065204	1121131	2806970	1268993	565401
339.5	73810	1028848	1112020	2673451	1222032	538087
340.5	66110	993838	1101824	2542207	1175995	511294
341.5	59404	960146	1090626	2413472	1130912	485101
342.5	53554	927745	1078515	2287459	1086818	459578
343.5	48443	896604	1065584	2164361	1043748	434793
344.5	43967	866693	1051927	2044357	1001736	410806
345.5	40041	837982	1037642	1927607	960818	387675
346.5	36588	810438	1022826	1814259	921028	365455
347.5	33545	784029	1007576	1704446	882399	344197
348.5	30855	758722	991989	1598286	844963	323950
349.5	28472	734485	976158	1495886	808750	304758
350.5	26354	711286	960175	1397335	773787	286664
351.5	24465	689091	944129	1302710	740099	269706
352.5	22777	667868	928105	1212072	707705	253915
353.5	21261	647585	912182	1125467	676624	239320
354.5	19896	628209	896437	1042923	646866	225940
355.5	18662	609710	880942	964453	618442	213784
356.5	17541	592056	865763	890052	591353	202851
357.5	16518	575215	850962	819699	565599	193128
358.5	15581	559158	836596	753356	541173	184587
359.5	14718	543855	822718	690966	518064	177184
360.5	13918	529276	809375	632458	496257	170864
361.5	13175	515393	796610	577746	475731	165555
362.5	12479	502178	784464	526728	456462	161176
363.5	11825	489602	772970	479289	438422	157638
364.5	11207	477640	762161	435303	421578	154847
365.5	10619	466264	752065	394634	405896	152711
366.5	10058	455449	742708	357136	391338	151139
367.5	9520	445170	734112	322657	377865	150047
368.5	9003	435403	726299	291041	365436	149359
369.5	8504	426123	719285	262126	354009	149009
370.5	8021	417307	713089	235751	343542	148941
371.5	7552	408932	707726	211753	333991	149108
372.5	7097	400976	703210	189972	325314	149474
373.5	6655	393417	699554	170250	317469	150010
374.5	6225	386235	696772	152431	310416	150696
375.5	5809	379408	694877	136369	304116	151517
376.5	5405	372917	693881	121918	298530	152466
377.5	5014	366741	693796	108943	293623	153538
378.5	4636	360862	694636	97315	289362	154734
379.5	4273	355260	696415	86910	285714	156056
380.5	3925	349917	699145	77616	282651	157512
381.5	3592	344815	702841	69326	280143	159107
382.5	3276	339936	707518	61940	278167	160851
383.5	2976	335263	713192	55368	276700	162754
384.5	2693	330780	719879	49526	275720	164827
385.5	2427	326469	727596	44339	275208	167081
386.5	2179	322315	736361	39735	275148	169527
387.5	1949	318302	746190	35653	275523	172177
388.5	1736	314414	757104	32035	276322	175042
389.5	1540	310636	769119	28829	277531	178134
390.5	1361	306954	782255	25990	279140	181463
391.5	1198	303354	796529	23476	281139	185040
392.5	1050	299821	811959	21249	283520	188876
393.5	917	296342	828562	19278	286275	192979
394.5	799	292905	846353	17533	289397	197360
395.5	693	289497	865346	15987	292881	202026
396.5	599	286106	885553	14619	296719	206983
397.5	516	282721	906983	13407	300906	212240
398.5	443	279331	929641	12333	305437	217800
399.5	380	275927	953531	11382	310305	223668
400.5	324	272498	978651	10540	315503	229847
401.5	276	269036	1004995	9794	321025	236337
402.5	235	265534	1032550	9133	326863	243138
403.5	199	261983	1061298	8550	333008	250247
404.5	169	258378	1091215	8034	339449	257661
405.5	143	254714	1122268	7579	346176	265373
406.5	121	250984	1154417	7178	353175	273373
407.5	102	247186	1187612	6827	360431	281651
408.5	86	243316	1221795	6519	367929	290193
409.5	73	239372	1256897	6252	375648	298982
410.5	61	235353	1292839	6022	383569	307999
411.5	52	231259	1329531	5824	391666	317222
412.5	44	227090	1366871	5658	399916	326625
413.5	37	222847	1404747	5521	408288	336181
414.5	31	218532	1443034	5410	416752	345857
415.5	26	214149	1481595	5325	425274	355619
416.5	22	209701	1520282	5264	433817	365430
417.5	19	205192	1558937	5226	442343	375249
418.5	16	200627	1597388	5212	450811	385033
419.5	14	196013	1635457	5219	459176	394736
420.5	12	191355	1672953	5248	467392	404309
421.5	10	186659	1709679	5300	475412	413703
422.5	9	181934	1745431	5375	483187	422865
423.5	8	177186	1779999	5472	490666	431741
424.5	7	172422	1813169	5594	497798	440278
425.5	6	167652	1844726	5740	504531	448418
426.5	5	162882	1874453	5913	510814	456109
427.5	5	158122	1902138	6114	516594	463293
428.5	4	153378	1927569	6344	521824	469919
429.5	4	148659	1950544	6606	526453	475934
430.5	3	143973	1970869	6902	530437	481287
431.5	3	139327	1988359	7236	533731	485932
432.5	3	134730	2002845	7609	536297	489825
433.5	2	130186	2014172	8026	538097	492926
434.5	2	125705	2022203	8491	539100	495199
435.5	2	121291	2026820	9007	539280	496614
436.5	2	116952	2027927	9581	538615	497145
437.5	2	112691	2025451	10216	537090	496772
438.5	2	108515	2019341	10920	534694	495483
439.5	2	104428	2009574	11698	531425	493270
440.5	2	100434	1996151	12558	527286	490131
441.5	2	96537	1979098	13508	522286	486073
442.5	2	92739	1958469	14557	516442	481107
443.5	2	89044	1934343	15713	509775	475252
444.5	1	85453	1906823	16988	502316	468533
445.5	1	81967	1876038	18392	494100	460980
446.5	2	78589	1842136	19938	485166	452631
447.5	2	75319	1805289	21638	475562	443525
448.5	2	72157	1765688	23508	465339	433710
449.5	2	69104	1723538	25561	454551	423236
450.5	2	66158	1679062	27814	443259	412158
451.5	2	63319	1632493	30285	431525	400532
452.5	2	60586	1584075	32992	419414	388418
453.5	2	57958	1534056	35953	406992	375878
454.5	2	55432	1482693	39190	394329	362974
455.5	2	53008	1430239	42723	381493	349770
456.5	2	50683	1376951	46575	368553	336329
457.5	3	48455	1323079	50769	355576	322713
458.5	3	46321	1268870	55328	342631	308984
459.5	3	44279	1214562	60276	329780	295203
460.5	3	42327	1160382	65638	317087	281426
461.5	4	40462	1106547	71437	304612	267711
462.5	4	38680	1053261	77697	292411	254112
463.5	5	36980	1000713	84443	280535	240680
464.5	5	35358	949077	91696	269034	227466
465.5	6	33812	898512	99478	257952	214516
466.5	7	32339	849159	107807	247328	201878
467.5	8	30935	801144	116703	237197	189595
468.5	9	29599	754573	126178	227590	177715
469.5	10	28328	709540	136244	218531	166280
470.5	12	27118	666120	146908	210039	155340
471.5	14	25967	624371	158174	202132	144944
472.5	16	24872	584340	170039	194817	135145
473.5	19	23832	546056	182496	188101	126003
474.5	23	22843	509536	195531	181983	117583
475.5	27	21903	474785	209122	176459	109955
476.5	31	21011	441797	223243	171520	103193
477.5	37	20162	410554	237857	167153	97373
478.5	44	19357	381031	252920	163338	92561
479.5	52	18591	353193	268381	160054	88811
480.5	62	17864	326999	284176	157275	86150
481.5	73	17174	302402	300237	154971	84567
482.5	87	16519	279349	316483	153110	84014
483.5	104	15896	257785	332828	151653	84402
484.5	124	15305	237649	349174	150563	85614
485.5	148	14743	218879	365418	149797	87511
486.5	177	14209	201413	381448	149312	89952
487.5	211	13702	185186	397146	149061	92794
488.5	253	13221	170133	412390	148999	95909
489.5	302	12763	156189	427052	149077	99178
490.5	361	12329	143292	441002	149246	102498
491.5	432	11915	131379	454110	149459	105778
492.5	516	11523	120388	466246	149668	108938
493.5	616	11149	110261	477283	149827	111911
494.5	735	10794	100940	487098	149892	114637
495.5	877	10456	92371	495575	149820	117066
496.5	1045	10135	84500	502606	149572	119153
497.5	1245	9829	77279	508094	149112	120862
498.5	1480	9539	70659	511956	148408	122163
499.5	1759	9262	64595	514121	147434	123029
500.5	2087	8998	59045	514536	146166	123444
501.5	2473	8747	53969	513165	144588	123393
502.5	2926	8508	49329	509990	142688	122870
503.5	3457	8280	45092	505012	140460	121872
504.5	4078	8063	41222	498255	137905	120405
505.5	4804	7855	37692	489760	135028	118477
506.5	5648	7658	34471	479590	131842	116102
507.5	6630	7470	31535	467826	128365	113301
508.5	7767	7290	28858	454569	124621	110097
509.5	9083	7118	26419	439935	120639	106520
510.5	10602	6954	24197	424057	116453	102602
511.5	12350	6798	22173	407080	112100	98378
512.5	14357	6648	20329	389161	107624	93887
513.5	16657	6506	18650	370463	103069	89171
514.5	19284	6369	17121	351156	98482	84272
515.5	22279	6238	15728	331412	93914	79234
516.5	25682	6114	14459	311405	89415	74105
517.5	29541	5994	13303	291302	85035	68931
518.5	33905	5880	12250	271267	80826	63763
519.5	38825	5770	11291	251456	76836	58654
520.5	44359	5665	10416	232013	73113	53663
521.5	50564	5564	9618	213071	69705	48857
522.5	57505	5468	8891	194747	66653	44321
523.5	65245	5375	8228	177146	63998	40157
524.5	73852	5287	7622	160354	61779	36500
525.5	83396	5202	7069	144442	60027	33519
526.5	93948	5120	6564	129465	58774	31410
527.5	105580	5041	6102	115460	58046	30364
528.5	118363	4966	5680	102449	57865	30509
529.5	132371	4893	5294	90441	58250	31861
530.5	147672	4823	4941	79429	59216	34324
531.5	164334	4756	4618	69395	60776	37739
532.5	182421	4691	4322	60311	62936	41944
533.5	201992	4629	4050	52140	65703	46806
534.5	223100	4569	3801	44835	69076	52228
535.5	245790	4511	3573	38348	73055	58144
536.5	270099	4455	3363	32622	77635	64511
537.5	296052	4401	3170	27600	82806	71304
538.5	323663	4349	2993	23223	88557	78505
539.5	352934	4299	2831	19433	94874	86102
540.5	383850	4250	2681	16172	101738	94085
541.5	416381	4203	2543	13383	109128	102445
542.5	450479	4158	2417	11013	117017	111170
543.5	486078	4114	2300	9012	125376	120242
544.5	523092	4071	2192	7333	134172	129644
545.5	561414	4029	2093	5933	143367	139351
546.5	600917	3989	2002	4773	152920	149333
547.5	641453	3950	1918	3818	162785	159557
548.5	682851	3912	1841	3037	172910	169981
549.5	724919	3875	1769	2402	183241	180560
550.5	767447	3839	1703	1889	193719	191243
551.5	810202	3804	1643	1476	204282	201974
552.5	852937	3770	1587	1148	214861	212693
553.5	895387	3737	1536	887	225387	223334
554.5	937271	3705	1489	682	235786	233829
555.5	978299	3673	1446	521	245985	244106
556.5	1018173	3642	1406	396	255904	254091
557.5	1056588	3612	1370	299	265467	263708
558.5	1093239	3582	1337	224	274595	272882
559.5	1127820	3553	1307	168	283212	281537
560.5	1160035	3525	1279	124	291241	289599
561.5	1189596	3497	1255	92	298610	296996
562.5	1216229	3470	1232	67	305250	303661
563.5	1239679	3443	1213	49	311096	309529
564.5	1259713	3417	1195	36	316090	314542
565.5	1276124	3391	1180	26	320180	318649
566.5	1288736	3365	1166	19	323321	321805
567.5	1297402	3340	1155	13	325478	323976
568.5	1302015	3316	1146	9	326621	325132
569.5	1302501	3292	1138	7	326734	325256
570.5	1298830	3268	1132	5	325809	324341
571.5	1291009	3244	1128	3	323846	322388
572.5	1279086	3221	1126	2	320859	319410
573.5	1263149	3198	1125	2	316868	315428
574.5	1243326	3175	1126	1	311907	310474
575.5	1219784	3153	1128	0	306016	304590
576.5	1192721	3131	1132	0	299246	297826
577.5	1162372	3109	1138	0	291655	290240
578.5	1128999	3087	1145	0	283308	281898
579.5	1092890	3066	1154	0	274278	272871
580.5	1054352	3045	1165	0	264640	263238
581.5	1013710	3024	1177	0	254478	253078
582.5	971301	3003	1191	0	243874	242476
583.5	927468	2983	1207	0	232914	231519
584.5	882556	2962	1224	0	221686	220291
585.5	836908	2942	1243	0	210273	208879
586.5	790858	2923	1264	0	198761	197367
587.5	744732	2903	1287	0	187230	185835
588.5	698838	2883	1311	0	175758	174361
589.5	653465	2864	1338	0	164417	163017
590.5	608882	2845	1367	0	153273	151871
591.5	565333	2826	1397	0	142389	140982
592.5	523037	2807	1430	0	131819	130407
593.5	482184	2789	1466	0	121610	120193
594.5	442937	2771	1503	0	111803	110380
595.5	405432	2753	1544	0	102432	101002
596.5	369775	2735	1586	0	93524	92085
597.5	336046	2717	1632	0	85099	83651
598.5	304298	2699	1680	0	77169	75712
599.5	274561	2682	1731	0	69744	68275
600.5	246839	2665	1786	0	62823	61341
601.5	221119	2648	1843	0	56403	54908
602.5	197367	2632	1904	0	50476	48967
603.5	175533	2615	1969	0	45029	43505
604.5	155553	2599	2037	0	40047	38506
605.5	137353	2583	2109	0	35511	33952
606.5	120847	2567	2186	0	31400	29821
607.5	105943	2552	2266	0	27690	26090
608.5	92545	2536	2352	0	24358	22736
609.5	80552	2521	2442	0	21379	19733
610.5	69863	2506	2537	0	18727	17056
611.5	60377	2492	2637	0	16376	14679
612.5	51993	2478	2743	0	14304	12578
613.5	44615	2464	2855	0	12483	10729
614.5	38149	2450	2973	0	10893	9108
615.5	32505	2436	3097	0	9510	7694
616.5	27599	2423	3228	0	8312	6465
617.5	23351	2410	3366	0	7282	5403
618.5	19688	2398	3512	0	6399	4490
619.5	16543	2386	3665	0	5648	3710
620.5	13851	2374	3827	0	5013	3050
621.5	11558	2362	3997	0	4479	2498
622.5	9612	2351	4176	0	4035	2046
623.5	7966	2340	4365	0	3668	1688
624.5	6579	2329	4564	0	3368	1419
625.5	5416	2319	4774	0	3127	1238
626.5	4443	2309	4994	0	2936	1137
627.5	3633	2299	5226	0	2790	1106
628.5	2961	2290	5470	0	2680	1125
629.5	2405	2281	5726	0	2603	1179
630.5	1948	2273	5996	0	2554	1252
631.5	1572	2264	6279	0	2529	1337
632.5	1264	2257	6577	0	2525	1428
633.5	1014	2249	6890	0	2538	1522
634.5	811	2242	7219	0	2568	1618
635.5	646	2236	7565	0	2612	1717
636.5	513	2230	7927	0	2668	1817
637.5	406	2224	8308	0	2735	1920
638.5	321	2219	8707	0	2812	2025
639.5	253	2214	9126	0	2898	2134
640.5	198	2210	9565	0	2993	2247
641.5	155	2206	10025	0	3096	2364
642.5	121	2202	10507	0	3208	2485
643.5	94	2199	11012	0	3326	2612
644.5	73	2197	11540	0	3453	2744
645.5	57	2195	12094	0	3586	2881
646.5	44	2193	12672	0	3727	3025
647.5	34	2192	13277	0	3876	3176
648.5	26	2191	13910	0	4032	3332
649.5	20	2191	14570	0	4195	3496
650.5	15	2192	15260	0	4367	3667
651.5	11	2193	15980	0	4546	3846
652.5	9	2195	16732	0	4734	4032
653.5	7	2197	17515	0	4930	4227
654.5	5	2199	18331	0	5134	4429
655.5	4	2203	19181	0	5347	4641
656.5	3	2207	20066	0	5569	4860
657.5	2	2211	20987	0	5800	5089
658.5	2	2216	21945	0	6041	5327
659.5	1	2222	22941	0	6291	5575
660.5	0	2228	23974	0	6551	5832
661.5	0	2235	25047	0	6821	6098
662.5	0	2243	26161	0	7101	6375
663.5	0	2251	27315	0	7391	6662
664.5	0	2260	28511	0	7693	6960
665.5	0	2269	29749	0	8005	7268
666.5	0	2280	31029	0	8327	7586
667.5	0	2291	32354	0	8661	7916
668.5	0	2303	33722	0	9006	8257
669.5	0	2315	35135	0	9363	8608
670.5	0	2329	36593	0	9730	8971
671.5	0	2343	38096	0	10110	9345
672.5	0	2358	39644	0	10500	9730
673.5	0	2373	41238	0	10903	10127
674.5	0	2390	42877	0	11317	10535
675.5	0	2408	44562	0	11742	10955
676.5	0	2426	46292	0	12179	11385
677.5	0	2445	48067	0	12628	11827
678.5	0	2465	49887	0	13088	12280
679.5	0	2487	51751	0	13559	12744
680.5	0	2509	53658	0	14042	13219
681.5	0	2532	55609	0	14535	13704
682.5	0	2556	57601	0	15039	14200
683.5	0	2581	59635	0	15554	14706
684.5	0	2607	61708	0	16079	15222
685.5	0	2635	63821	0	16614	15748
686.5	0	2663	65970	0	17158	16283
687.5	0	2693	68155	0	17712	16826
688.5	0	2724	70374	0	18275	17378
689.5	0	2756	72626	0	18845	17939
690.5	0	2789	74908	0	19424	18506
691.5	0	2824	77218	0	20010	19081
692.5	0	2860	79554	0	20603	19662
693.5	0	2897	81914	0	21203	20249
694.5	0	2935	84295	0	21808	20841
695.5	0	2976	86694	0	22417	21437
696.5	0	3017	89109	0	23032	22037
697.5	0	3060	91538	0	23649	22641
698.5	0	3105	93976	0	24270	23247
699.5	0	3151	96420	0	24893	23854
700.5	0	3199	98869	0	25517	24462
701.5	0	3249	101318	0	26142	25070
702.5	0	3300	103763	0	26766	25678
703.5	0	3353	106202	0	27389	26283
704.5	0	3408	108631	0	28010	26886
705.5	0	3465	111046	0	28628	27485
706.5	0	3523	113443	0	29242	28079
707.5	0	3584	115819	0	29851	28669
708.5	0	3647	118170	0	30454	29251
709.5	0	3712	120493	0	31051	29827
710.5	0	3779	122782	0	31640	30394
711.5	0	3848	125036	0	32221	30952
712.5	0	3920	127249	0	32792	31499
713.5	0	3994	129418	0	33353	32035
714.5	0	4070	131539	0	33902	32560
715.5	0	4149	133609	0	34440	33071
716.5	0	4231	135624	0	34964	33568
717.5	0	4315	137580	0	35474	34051
718.5	0	4402	139474	0	35969	34517
719.5	0	4491	141303	0	36448	34967
720.5	0	4584	143062	0	36911	35400
721.5	0	4679	144750	0	37357	35815
722.5	0	4777	146362	0	37785	36210
723.5	0	4879	147897	0	38194	36586
724.5	0	4984	149351	0	38584	36941
725.5	0	5092	150721	0	38953	37275
726.5	0	5203	152006	0	39302	37588
727.5	0	5318	153202	0	39630	37878
728.5	0	5436	154308	0	39936	38146
729.5	0	5558	155323	0	40220	38390
730.5	0	5684	156243	0	40482	38610
731.5	0	5813	157068	0	40720	38807
732.5	0	5947	157796	0	40936	38979
733.5	0	6084	158426	0	41128	39126
734.5	0	6226	158958	0	41296	39248
735.5	0	6371	159391	0	41441	39345
736.5	0	6522	159723	0	41561	39417
737.5	0	6676	159955	0	41658	39464
738.5	0	6835	160087	0	41731	39485
739.5	0	6999	160119	0	41779	39481
740.5	0	7167	160051	0	41805	39452
741.5	0	7340	159884	0	41806	39397
742.5	0	7519	159619	0	41784	39318
743.5	0	7702	159256	0	41739	39214
744.5	0	7890	158797	0	41672	39086
745.5	0	8084	158243	0	41582	38934
746.5	0	8283	157595	0	41469	38758
747.5	0	8487	156856	0	41336	38559
748.5	0	8697	156026	0	41181	38337
749.5	0	8913	155109	0	41005	38093
750.5	0	9134	154106	0	40810	37827
751.5	0	9362	153020	0	40595	37540
752.5	0	9595	151852	0	40362	37232
753.5	0	9834	150607	0	40110	36905
754.5	0	10080	149285	0	39841	36559
755.5	0	10332	147890	0	39556	36194
756.5	0	10590	146426	0	39254	35811
757.5	0	10854	144894	0	38937	35412
758.5	0	11125	143298	0	38606	34996
759.5	0	11403	141641	0	38261	34565
760.5	0	11687	139927	0	37903	34119
761.5	0	11978	138157	0	37534	33660
762.5	0	12276	136336	0	37153	33187
763.5	0	12581	134467	0	36762	32703
764.5	0	12892	132553	0	36361	32208
765.5	0	13211	130597	0	35952	31702
766.5	0	13536	128603	0	35535	31186
767.5	0	13868	126573	0	35110	30662
768.5	0	14208	124512	0	34680	30131
769.5	0	14554	122422	0	34244	29592
770.5	0	14908	120306	0	33804	29048
771.5	0	15268	118168	0	33359	28498
772.5	0	15636	116011	0	32912	27944
773.5	0	16011	113837	0	32462	27386
774.5	0	16392	111650	0	32011	26826
775.5	0	16781	109453	0	31558	26264
776.5	0	17176	107247	0	31106	25701
777.5	0	17578	105037	0	30654	25138
778.5	0	17987	102825	0	30203	24576
779.5	0	18402	100613	0	29754	24015
780.5	0	18824	98403	0	29307	23456
781.5	0	19252	96199	0	28863	22900
782.5	0	19687	94003	0	28422	22347
783.5	0	20127	91816	0	27986	21799
784.5	0	20574	89641	0	27554	21256
785.5	0	21026	87480	0	27126	20719
786.5	0	21484	85334	0	26705	20189
787.5	0	21947	83207	0	26288	19665
788.5	0	22415	81098	0	25878	19150
789.5	0	22888	79011	0	25475	18643
790.5	0	23365	76946	0	25078	18145
791.5	0	23847	74904	0	24688	17657
792.5	0	24332	72888	0	24305	17180
793.5	0	24822	70899	0	23930	16714
794.5	0	25314	68937	0	23563	16259
795.5	0	25810	67003	0	23203	15817
796.5	0	26308	65100	0	22852	15387
797.5	0	26808	63226	0	22509	14971
798.5	0	27310	61384	0	22174	14569
799.5	0	27813	59574	0	21847	14182
800.5	0	28318	57796	0	21528	13809
801.5	0	28822	56051	0	21218	13452
802.5	0	29327	54340	0	20917	13111
803.5	0	29831	52662	0	20623	12786
804.5	0	30334	51019	0	20338	12478
805.5	0	30835	49410	0	20061	12187
806.5	0	31334	47836	0	19793	11913
807.5	0	31831	46297	0	19532	11657
808.5	0	32324	44792	0	19279	11418
809.5	0	32814	43322	0	19034	11197
810.5	0	33299	41887	0	18797	10993
811.5	0	33779	40487	0	18566	10806
812.5	0	34253	39121	0	18344	10637
813.5	0	34721	37790	0	18128	10485
814.5	0	35183	36492	0	17919	10349
815.5	0	35636	35228	0	17716	10229
816.5	0	36082	33998	0	17520	10124
817.5	0	36519	32801	0	17330	10034
818.5	0	36946	31637	0	17146	9958
819.5	0	37363	30505	0	16967	9895
820.5	0	37769	29405	0	16794	9845
821.5	0	38165	28337	0	16625	9806
822.5	0	38548	27300	0	16462	9778
823.5	0	38918	26293	0	16303	9759
824.5	0	39275	25316	0	16148	9749
825.5	0	39618	24369	0	15997	9746
826.5	0	39947	23451	0	15849	9751
827.5	0	40260	22561	0	15705	9761
828.5	0	40558	21700	0	15564	9776
829.5	0	40839	20865	0	15426	9795
830.5	0	41104	20057	0	15290	9818
831.5	0	41351	19276	0	15157	9843
832.5	0	41581	18520	0	15025	9870
833.5	0	41792	17789	0	14895	9897
834.5	0	41984	17082	0	14766	9926
835.5	0	42156	16400	0	14639	9954
836.5	0	42309	15740	0	14512	9981
837.5	0	42442	15103	0	14386	10007
838.5	0	42555	14489	0	14261	10031
839.5	0	42646	13895	0	14135	10052
840.5	0	42717	13323	0	14010	10071
841.5	0	42766	12771	0	13884	10087
842.5	0	42793	12239	0	13758	10099
843.5	0	42799	11726	0	13631	10108
844.5	0	42783	11232	0	13504	10112
845.5	0	42744	10755	0	13375	10113
846.5	0	42683	10297	0	13245	10108
847.5	0	42600	9856	0	13114	10099
848.5	0	42495	9431	0	12981	10086
849.5	0	42367	9022	0	12847	10067
850.5	0	42217	8629	0	12711	10043
851.5	0	42045	8251	0	12574	10014
852.5	0	41851	7887	0	12435	9980
853.5	0	41635	7538	0	12293	9941
854.5	0	41398	7202	0	12150	9896
855.5	0	41139	6880	0	12005	9846
856.5	0	40859	6570	0	11857	9790
857.5	0	40558	6273	0	11708	9730
858.5	0	40237	5988	0	11556	9664
859.5	0	39897	5714	0	11403	9593
860.5	0	39536	5451	0	11247	9517
861.5	0	39157	5199	0	11089	9436
862.5	0	38759	4958	0	10929	9350
863.5	0	38343	4726	0	10767	9259
864.5	0	37910	4504	0	10604	9164
865.5	0	37460	4292	0	10438	9064
866.5	0	36994	4088	0	10270	8960
867.5	0	36512	3893	0	10101	8851
868.5	0	36015	3707	0	9930	8739
869.5	0	35504	3528	0	9758	8622
870.5	0	34980	3357	0	9584	8502
871.5	0	34443	3193	0	9409	8379
872.5	0	33894	3037	0	9233	8252
873.5	0	33334	2888	0	9055	8121
874.5	0	32764	2745	0	8877	7988
875.5	0	32184	2608	0	8698	7853
876.5	0	31595	2478	0	8518	7714
877.5	0	30998	2353	0	8338	7574
878.5	0	30394	2234	0	8157	7431
879.5	0	29783	2121	0	7976	7286
880.5	0	29167	2013	0	7795	7140
881.5	0	28546	1909	0	7614	6992
882.5	0	27921	1811	0	7433	6843
883.5	0	27293	1717	0	7253	6693
884.5	0	26663	1627	0	7073	6541
885.5	0	26031	1542	0	6893	6390
886.5	0	25398	1460	0	6715	6237
887.5	0	24766	1383	0	6537	6085
888.5	0	24134	1309	0	6361	5932
889.5	0	23503	1239	0	6185	5780
890.5	0	22874	1172	0	6012	5628
891.5	0	22249	1109	0	5839	5476
892.5	0	21627	1048	0	5669	5325
893.5	0	21008	991	0	5500	5175
894.5	0	20395	936	0	5333	5026
895.5	0	19787	884	0	5168	4878
896.5	0	19185	835	0	5005	4731
897.5	0	18590	788	0	4845	4586
898.5	0	18002	744	0	4686	4442
899.5	0	17421	702	0	4531	4300
900.5	0	16848	662	0	4377	4160
901.5	0	16283	624	0	4227	4022
902.5	0	15728	588	0	4079	3885
903.5	0	15181	554	0	3934	3751
904.5	0	14644	521	0	3791	3620
905.5	0	14118	491	0	3652	3490
906.5	0	13601	462	0	3516	3363
907.5	0	13095	435	0	3382	3239
908.5	0	12599	409	0	3252	3117
909.5	0	12115	384	0	3125	2998
910.5	0	11641	361	0	3001	2881
911.5	0	11179	339	0	2879	2768
912.5	0	10728	318	0	2762	2657
913.5	0	10289	299	0	2647	2548
914.5	0	9861	280	0	2535	2443
915.5	0	9445	263	0	2427	2340
916.5	0	9041	246	0	2322	2240
917.5	0	8648	231	0	2220	2144
918.5	0	8268	216	0	2121	2049
919.5	0	7898	203	0	2025	1958
920.5	0	7541	190	0	1933	1870
921.5	0	7194	177	0	1843	1784
922.5	0	6860	166	0	1756	1702
923.5	0	6536	155	0	1673	1622
924.5	0	6224	145	0	1592	1544
925.5	0	5923	135	0	1515	1470
926.5	0	5633	126	0	1440	1398
927.5	0	5353	118	0	1368	1329
928.5	0	5084	110	0	1299	1262
929.5	0	4826	103	0	1232	1198
930.5	0	4577	96	0	1168	1137
931.5	0	4339	89	0	1107	1077
932.5	0	4110	83	0	1048	1021
933.5	0	3891	77	0	992	966
934.5	0	3681	72	0	938	914
935.5	0	3480	67	0	887	865
936.5	0	3288	62	0	838	817
937.5	0	3105	58	0	791	772
938.5	0	2930	54	0	746	728
939.5	0	2763	50	0	703	687
940.5	0	2604	46	0	662	647
941.5	0	2452	43	0	624	610
942.5	0	2308	40	0	587	574
943.5	0	2171	37	0	552	540
944.5	0	2040	34	0	519	507
945.5	0	1916	32	0	487	477
946.5	0	1799	29	0	457	447
947.5	0	1688	27	0	429	420
948.5	0	1582	25	0	402	394
949.5	0	1482	23	0	376	369
950.5	0	1388	21	0	352	345
951.5	0	1299	20	0	330	323
952.5	0	1215	18	0	308	302
953.5	0	1135	17	0	288	282
954.5	0	1060	15	0	269	264
955.5	0	989	14	0	251	246
956.5	0	923	13	0	234	230
957.5	0	860	12	0	218	214
958.5	0	801	11	0	203	199
959.5	0	746	10	0	189	186
960.5	0	694	9	0	176	173
961.5	0	645	9	0	163	161
962.5	0	599	8	0	152	149
963.5	0	557	7	0	141	139
964.5	0	516	7	0	131	129
965.5	0	479	6	0	121	119
966.5	0	444	6	0	112	111
967.5	0	411	5	0	104	102
968.5	0	381	5	0	96	95
969.5	0	352	4	0	89	88
970.5	0	325	4	0	82	81
971.5	0	301	4	0	76	75
972.5	0	278	3	0	70	69
973.5	0	256	3	0	65	64
974.5	0	236	3	0	60	59
975.5	0	218	2	0	55	54
976.5	0	200	2	0	51	50
977.5	0	184	2	0	47	46
978.5	0	170	2	0	43	42
979.5	0	156	2	0	39	39
980.5	0	143	2	0	36	36
981.5	0	132	1	0	33	33
982.5	0	121	1	0	30	30
983.5	0	111	1	0	28	28
984.5	0	101	1	0	26	25
985.5	0	93	0	0	23	23
986.5	0	85	0	0	21	21
987.5	0	78	0	0	20	19
988.5	0	71	0	0	18	18
989.5	0	65	0	0	16	16
990.5	0	59	0	0	15	15
991.5	0	54	0	0	14	13
992.5	0	49	0	0	12	12
993.5	0	45	0	0	11	11
994.5	0	41	0	0	10	10
995.5	0	37	0	0	9	9
996.5	0	34	0	0	9	8
997.5	0	31	0	0	8	8
998.5	0	28	0	0	7	7
999.5	0	25	0	0	6	6
Percentile	Size (nm)	Size (nm)	Size (nm)	Size (nm)
0	4	0	0	3
1	94.4	94.2	99.5	139.1
2	97.3	97.8	104.4	142.3
3	99.3	100.2	107.7	144.3
4	100.9	102.2	110.4	146
5	102.2	103.9	112.6	147.4
6	103.3	105.5	114.5	148.6
7	104.4	107	116.3	149.7
8	105.4	108.4	118	150.7
9	106.3	109.8	119.5	151.7
10	107.2	111.1	121	152.6
11	108	112.4	122.4	153.5
12	108.8	113.7	123.8	154.3
13	109.5	115.1	125.2	155.2
14	110.3	116.4	126.6	156
15	111	117.7	127.9	156.8
16	111.7	119.1	129.2	157.6
17	112.4	120.5	130.6	158.4
18	113.1	122	131.9	159.2
19	113.8	123.5	133.3	160
20	114.4	125	134.7	160.8
21	115.1	126.6	136.1	161.7
22	115.7	128.2	137.6	162.5
23	116.4	129.8	139	163.4
24	117.1	131.5	140.6	164.2
25	117.7	133.1	142.2	165.1
26	118.4	134.7	143.8	166.1
27	119	136.3	145.5	167
28	119.7	137.8	147.2	168
29	120.4	139.3	149	169
30	121.1	140.7	150.9	170.1
31	121.8	142	152.8	171.2
32	122.5	143.3	154.7	172.4
33	123.2	144.5	156.6	173.6
34	123.9	145.7	158.5	174.8
35	124.7	146.8	160.5	176.2
36	125.5	147.9	162.4	177.5
37	126.3	149	164.3	178.9
38	127.1	150	166.1	180.4
39	128	151	167.9	181.9
40	129	152	169.7	183.5
41	130	153	171.4	185
42	131.1	153.9	173.1	186.6
43	132.2	154.9	174.7	188.1
44	133.5	155.8	176.3	189.7
45	135	156.8	177.8	191.2
46	136.7	157.8	179.3	192.7
47	138.6	158.8	180.7	194.2
48	141	159.8	182.1	195.6
49	144.1	160.8	183.5	197
50	148.3	161.9	184.9	198.3
51	153.7	162.9	186.2	199.6
52	159.5	164.1	187.5	200.9
53	164.4	165.3	188.8	202.1
54	168.2	166.6	190	203.4
55	171.1	167.9	191.2	204.5
56	173.4	169.4	192.5	205.7
57	175.4	170.9	193.7	206.9
58	177.2	172.6	194.9	208
59	178.9	174.4	196	209.2
60	180.4	176.4	197.2	210.3
61	181.9	178.5	198.4	211.5
62	183.3	180.8	199.5	212.6
63	184.7	183.3	200.7	213.8
64	186.1	185.9	201.9	215
65	187.5	188.6	203.1	216.3
66	189	191.4	204.2	217.5
67	190.5	194.2	205.4	218.9
68	192.1	197.1	206.7	220.3
69	193.8	199.8	207.9	221.9
70	195.7	202.6	209.2	223.6
71	197.7	205.4	210.5	225.4
72	200	208.1	211.8	227.6
73	202.5	210.9	213.2	230.3
74	205.4	213.7	214.7	233.7
75	208.6	216.6	216.2	238.9
76	212.1	219.6	217.8	249.1
77	215.8	222.8	219.5	270.4
78	219.7	226.2	221.4	283
79	223.8	230	223.4	289.5
80	228.3	234.2	225.7	294.1
81	233.6	239.1	228.4	297.7
82	240.9	244.6	231.5	300.8
83	253.9	250.7	235.4	303.5
84	270.2	257.1	240.8	306.1
85	278.9	263.3	249	308.6
86	284	269.2	265.5	311
87	287.8	274.5	295	313.3
88	291	279.5	316.5	315.7
89	293.9	284.2	332.2	318.2
90	296.7	288.8	348.1	320.7
91	299.5	293.5	368.9	323.4
92	302.4	298.3	392.6	326.2
93	305.9	303.4	409.4	329.4
94	310.4	309.1	420.9	332.9
95	318.5	315.8	430.1	337
96	543.4	324.2	438.7	342.1
97	559.1	335.8	447.8	349.3
98	569.6	355.4	459.5	365.4
99	580.7	396.7	505.9	493.8
100	999	999	999	999
