# Supplementary material for: Plasmon‐Enhanced Single Extracellular Vesicle Analysis for Cholangiocarcinoma Diagnosis
Source: Adv Sci (Weinh). 2023 Jan 25;10(8):2205148. doi: 10.1002/advs.202205148 (PMC10015870; doi:10.1002/advs.202205148)
Supplement: Supplementary file 4 — Supporting Information [file ADVS-10-2205148-s003.xlsx]

## Sheet: Sheet 1
SNU478 2021-05-19 14-43-59-ExperimentSummary
NTA Experiment Summary File
Created with NTA 3.2 Dev Build 3.2.16
[Experiment Details]
Software Version	NTA 3.2 Dev Build 3.2.16
Experiment Name	SNU478 2021-05-19 14-43-59.nano
Sample Name
Operator Name	SNU478
Time Captured	14:43:59 19/05/2021
Pre-treatment
Diluent	1:500 PBS
Remarks
Filename:	SNU478 2021-05-19 14-44-22	SNU478 2021-05-19 14-45-28	SNU478 2021-05-19 14-46-37	SNU478 2021-05-19 14-47-43
[Conditions]
Temperature/C	22	22	22	22
Viscosity/cP	0.952941	0.952941	0.952941	0.952941
Camera Type	CCD	CCD	CCD	CCD
Laser Type	Blue405	Blue405	Blue405	Blue405
Camera Level	13	13	13	13
Slider Shutter	1390	1390	1390	1390
Slider Gain	372	372	372	372
Shutter/ms	27.812	27.812	27.812	27.812
Camera Histogram Upper Limit	16380	16380	16380	16380
Camera Histogram Lower Limit	0	0	0	0
Frame rate/fps	30	30	30	30
Syringe Pump Speed/AU	0	0	0	0
[Settings]
Detection Threshold	2	2	2	2
Max Jump Mode	Auto	Auto	Auto	Auto
Max Jump Distance	9.15268	8.14713	7.81923	9.27518
Blur	Auto	Auto	Auto	Auto
Min Track Length	Auto	Auto	Auto	Auto
First frame	0	0	0	0
Total frames analysed	900	900	900	900
[Exclusion Regions]
No Exclusion Regions Used
[Results]					Average	Standard Error
Dilution factor (concentrations adjusted for this factor)	Not recorded	Not recorded	Not recorded	Not recorded
Concentration (Particles / ml)	758000000	655000000	781000000	637000000	708000000	36200000
Particles per frame	38.5	33.3	39.7	32.3	35.9	1.8
Centres per frame	43.1	37.6	44.4	36.2	40.3	2
Completed tracks	4614	3928	4546	3971
X-Drift (pix/frame)	0	0	0	0
Y-Drift (pix/frame)	0	0	0.1	0.1
[Information]
Completed Tracks	OK	OK	OK	OK
Concentration	OK	OK	OK	OK
Video length	OK	OK	OK	OK
Noise level	No	No	No	No
Vibration detected	Minor vibration	No	No	No
Vibration correction applied	Yes	No	No	No
Settings changed?	No	No	No	No
Errors (1)
Errors (2)
[Data Included]
Size distribution - Number weighting - With Percentiles
[Size Data]
Analysis Method	FTLA
Weighting	Number
Filename	SNU478 2021-05-19 14-44-22	SNU478 2021-05-19 14-45-28	SNU478 2021-05-19 14-46-37	SNU478 2021-05-19 14-47-43	Average	Standard Error
Mean	151.1	173.2	181.6	148.9	163.7	8.1
Mode	139.6	124	141.6	86.8	123	12.7
SD	83.8	95.5	82.3	82.5	86	3.2
D10	82.2	103.8	104.6	80.2	92.7	6.6
D50	136.8	139.3	148.1	118.9	135.8	6.1
D90	209.5	255.7	314.3	269.8	262.3	21.6
Valid Tracks	1443	1185	1404	1191
Graph Data
Bin centre (nm)	Concentration (particles / ml)	Concentration (particles / ml)	Concentration (particles / ml)	Concentration (particles / ml)	Concentration average	Standard Error
0.5	0	0	0	0	0	0
1.5	0	0	0	0	0	0
2.5	0	0	0	0	0	0
3.5	0	0	0	0	0	0
4.5	0	0	0	0	0	0
5.5	0	0	0	0	0	0
6.5	0	0	0	0	0	0
7.5	0	0	0	0	0	0
8.5	0	0	0	0	0	0
9.5	0	0	0	0	0	0
10.5	0	0	0	0	0	0
11.5	0	0	0	0	0	0
12.5	0	0	0	0	0	0
13.5	0	0	0	0	0	0
14.5	0	0	0	0	0	0
15.5	0	0	0	0	0	0
16.5	0	0	0	0	0	0
17.5	0	0	0	0	0	0
18.5	0	0	0	0	0	0
19.5	0	0	0	0	0	0
20.5	0	0	0	0	0	0
21.5	0	0	0	0	0	0
22.5	0	0	0	0	0	0
23.5	0	0	0	0	0	0
24.5	0	0	0	0	0	0
25.5	0	0	0	0	0	0
26.5	0	0	0	0	0	0
27.5	0	0	0	0	0	0
28.5	0	0	0	0	0	0
29.5	0	0	0	0	0	0
30.5	0	0	0	0	0	0
31.5	0	0	0	0	0	0
32.5	0	0	0	0	0	0
33.5	0	0	0	0	0	0
34.5	0	0	0	0	0	0
35.5	0	0	0	1	0	0
36.5	0	0	0	4	0	0
37.5	0	0	0	11	3	3
38.5	0	0	0	27	7	7
39.5	0	0	0	65	16	16
40.5	0	0	0	142	36	36
41.5	0	0	0	294	73	73
42.5	0	0	0	574	144	144
43.5	0	0	0	1068	267	267
44.5	0	0	0	1899	475	475
45.5	1	1	0	3247	812	812
46.5	10	2	0	5362	1343	1340
47.5	58	4	0	8585	2162	2141
48.5	276	6	0	13372	3414	3320
49.5	1065	11	2	20317	5349	4996
50.5	3347	18	5	30174	8386	7305
51.5	8704	30	15	43873	13156	10442
52.5	19055	50	38	62521	20416	14733
53.5	35793	81	94	87387	30839	20643
54.5	58848	131	217	119866	44766	28600
55.5	86416	208	467	161418	62127	38821
56.5	115646	327	945	213493	82603	51366
57.5	143830	511	1799	277451	105898	66340
58.5	169360	792	3227	354491	131968	84012
59.5	192077	1219	5471	445609	161094	104757
60.5	213082	1862	8800	551586	193833	128921
61.5	234347	2826	13479	673023	230919	156731
62.5	258402	4258	19738	810406	273201	188278
63.5	288222	6370	27756	964194	321636	223561
64.5	327338	9452	37642	1134909	377335	262543
65.5	380125	13903	49449	1323198	441669	305191
66.5	452240	20251	63189	1529866	516386	351520
67.5	551161	29180	78868	1755850	603765	401635
68.5	686774	41552	96511	2002141	706745	455825
69.5	871894	58406	116200	2269634	829034	514714
70.5	1122512	80956	138085	2558932	975121	579536
71.5	1457417	110548	162411	2870095	1150118	652497
72.5	1896773	148596	189516	3202368	1359313	737110
73.5	2459219	196483	219840	3553903	1607361	838176
74.5	3157359	255445	253926	3921515	1897061	960970
75.5	3992103	326433	292413	4300520	2227867	1109424
76.5	4947136	409991	336039	4684692	2594464	1283762
77.5	5985531	506155	385629	5066388	2985926	1478647
78.5	7050531	614400	442099	5436861	3385973	1682833
79.5	8071615	733642	506441	5786761	3774615	1880634
80.5	8975119	862305	579717	6106793	4130983	2054776
81.5	9696754	998434	663046	6388468	4436676	2189743
82.5	10192429	1139857	757587	6624839	4678678	2274628
83.5	10444313	1284352	864519	6811132	4851079	2304710
84.5	10460871	1429819	985012	6945178	4955220	2281504
85.5	10271714	1574423	1120198	7027577	4998478	2211513
86.5	9919514	1716701	1271126	7061583	4992231	2104283
87.5	9451558	1855629	1438716	7052736	4949660	1970401
88.5	8912844	1990650	1623705	7008306	4883876	1819919
89.5	8341646	2121665	1826576	6936646	4806634	1661402
90.5	7767534	2248998	2047492	6846531	4727639	1501597
91.5	7211275	2373348	2286212	6746566	4654350	1345557
92.5	6685921	2495729	2542021	6644710	4592095	1197041
93.5	6198408	2617410	2813651	6547937	4544352	1059036
94.5	5751235	2739858	3099225	6462030	4513087	934288
95.5	5343949	2864683	3396217	6391481	4499083	825760
96.5	4974347	2993592	3701452	6339482	4502218	736864
97.5	4639350	3128343	4011139	6307959	4521698	671235
98.5	4335621	3270704	4320959	6297637	4556230	631737
99.5	4059944	3422409	4626201	6308106	4604165	618912
100.5	3809449	3585114	4921952	6337898	4663603	629995
101.5	3581711	3760351	5203319	6384556	4732484	659567
102.5	3374773	3949466	5465683	6444718	4808660	701345
103.5	3187118	4153558	5704953	6514223	4889963	749689
104.5	3017620	4373407	5917798	6588251	4974269	800244
105.5	2865484	4609396	6101841	6661514	5059559	849962
106.5	2730190	4861426	6255787	6728496	5143975	896894
107.5	2611450	5128837	6379477	6783744	5225877	939964
108.5	2509174	5410335	6473869	6822183	5303890	978767
109.5	2423455	5703936	6540935	6839438	5376941	1013401
110.5	2354562	6006935	6583514	6832133	5444286	1044307
111.5	2302959	6315912	6605109	6798121	5505525	1072110
112.5	2269324	6626778	6609673	6736623	5560599	1097452
113.5	2254586	6934871	6601393	6648258	5609777	1120823
114.5	2259974	7235106	6584487	6534964	5653633	1142410
115.5	2287070	7522160	6563031	6399808	5693017	1161992
116.5	2337872	7790699	6540828	6246728	5729032	1178893
117.5	2414859	8035624	6521304	6080228	5763004	1192006
118.5	2521054	8252320	6507443	5905058	5796469	1199890
119.5	2660082	8436874	6501754	5725930	5831160	1200911
120.5	2836197	8586273	6506262	5547265	5868999	1193422
121.5	3054279	8698530	6522508	5373013	5912082	1175959
122.5	3319761	8772750	6551567	5206522	5962650	1147464
123.5	3638467	8809135	6594073	5050482	6023039	1107567
124.5	4016317	8808903	6650234	4906906	6095590	1056963
125.5	4458872	8774174	6719860	4777151	6182514	997974
126.5	4970683	8707794	6802380	4661965	6285705	935382
127.5	5554440	8613144	6896859	4561546	6406497	877477
128.5	6209937	8493940	7002015	4475602	6545373	836755
129.5	6932934	8354029	7116231	4403411	6701651	828534
130.5	7714043	8197221	7237576	4343876	6873179	865558
131.5	8537844	8027131	7363823	4295574	7056093	951037
132.5	9382462	7847071	7492475	4256797	7244701	1077104
133.5	10219846	7659959	7620796	4225601	7431551	1229522
134.5	11016948	7468279	7745851	4199842	7607730	1392689
135.5	11737832	7274054	7864553	4177233	7763418	1552052
136.5	12346608	7078859	7973723	4155394	7888646	1694933
137.5	12810835	6883843	8070154	4131924	7974189	1810944
138.5	13104927	6689771	8150683	4104474	8012464	1892401
139.5	13212973	6497083	8212274	4070829	7998290	1934711
140.5	13130502	6305943	8252101	4028996	7929386	1936585
141.5	12864853	6116311	8267630	3977291	7806521	1899981
142.5	12434129	5927999	8256702	3914413	7633311	1829726
143.5	11864939	5740735	8217614	3839509	7415699	1732855
144.5	11189368	5554213	8149177	3752212	7161243	1617762
145.5	10441703	5368150	8050774	3652663	6878322	1493258
146.5	9655395	5182322	7922395	3541491	6575401	1367663
147.5	8860648	4996597	7764649	3419780	6260419	1248011
148.5	8082803	4810964	7578761	3288996	5940381	1139433
149.5	7341564	4625540	7366537	3150911	5621138	1044809
150.5	6650932	4440578	7130319	3007498	5307332	964756
151.5	6019687	4256460	6872907	2860831	5002471	897980
152.5	5452189	4073686	6597477	2712992	4709086	841940
153.5	4949318	3892850	6307475	2565973	4428904	793606
154.5	4509422	3714621	6006510	2421613	4163041	750111
155.5	4129159	3539707	5698246	2281536	3912162	709157
156.5	3804200	3368834	5386297	2147119	3676613	669165
157.5	3529766	3202712	5074124	2019473	3456519	629254
158.5	3301018	3042011	4764953	1899446	3251857	589133
159.5	3113320	2887342	4461710	1787634	3062501	548964
160.5	2962387	2739233	4166963	1684405	2888247	509252
161.5	2844363	2598125	3882892	1589930	2728828	470760
162.5	2755838	2464358	3611278	1504211	2583921	434462
163.5	2693818	2338175	3353498	1427122	2453153	401508
164.5	2655679	2219717	3110546	1358433	2336094	373193
165.5	2639094	2109036	2883058	1297844	2232258	350876
166.5	2641956	2006098	2671346	1245009	2141103	335810
167.5	2662290	1910799	2475444	1199555	2062022	328881
168.5	2698167	1822968	2295146	1161099	1994345	330343
169.5	2747623	1742387	2130055	1129260	1937331	339693
170.5	2808581	1668798	1979623	1103667	1890167	355794
171.5	2878788	1601915	1843193	1083964	1851965	377138
172.5	2955768	1541432	1720032	1069813	1821761	402112
173.5	3036804	1487034	1609366	1060889	1798523	429171
174.5	3118939	1438403	1510404	1056883	1781157	456894
175.5	3199018	1395226	1422359	1057491	1768524	483999
176.5	3273763	1357195	1344469	1062413	1759460	509331
177.5	3339873	1324016	1276008	1071342	1752810	531850
178.5	3394164	1295410	1216294	1083959	1747457	550632
179.5	3433710	1271112	1164700	1099925	1742362	564886
180.5	3456008	1250877	1120653	1118870	1736602	573968
181.5	3459114	1234476	1083642	1140390	1729405	577408
182.5	3441764	1221699	1053213	1164041	1720179	574926
183.5	3403457	1212352	1028970	1189332	1708528	566446
184.5	3344481	1206261	1010574	1215728	1694261	552101
185.5	3265893	1203264	997742	1242650	1677387	532217
186.5	3169445	1203216	990239	1269478	1658095	507292
187.5	3057466	1205985	987878	1295563	1636723	477968
188.5	2932712	1211452	990515	1320237	1613729	444979
189.5	2798198	1219506	998045	1342829	1589644	409116
190.5	2657034	1230047	1010396	1362685	1565040	371175
191.5	2512265	1242983	1027527	1379182	1540489	331915
192.5	2366741	1258227	1049421	1391759	1516537	292024
193.5	2223015	1275695	1076076	1399927	1493678	252096
194.5	2083277	1295309	1107503	1403295	1472346	212614
195.5	1949318	1316989	1143721	1401583	1452903	173956
196.5	1822526	1340655	1184741	1394633	1435639	136423
197.5	1703904	1366226	1230569	1382416	1420779	100327
198.5	1594104	1393614	1281192	1365033	1408486	66312
199.5	1493476	1422727	1336568	1342708	1398870	37143
200.5	1402120	1453467	1396623	1315779	1391997	28448
201.5	1319934	1485725	1461241	1284684	1387896	50184
202.5	1246666	1519382	1530254	1249939	1386560	79857
203.5	1181959	1554310	1603435	1212121	1387956	110852
204.5	1125384	1590366	1680498	1171842	1392022	142049
205.5	1076472	1627396	1761083	1129727	1398670	173157
206.5	1034738	1665233	1844764	1086400	1407784	204059
207.5	999696	1703694	1931041	1042456	1419222	234670
208.5	970870	1742586	2019342	998455	1432813	264895
209.5	947802	1781701	2109033	954905	1448360	294627
210.5	930050	1820821	2199415	912256	1465635	323737
211.5	917189	1859718	2289742	870897	1484387	352084
212.5	908810	1898155	2379228	831151	1504336	379513
213.5	904506	1935889	2467060	793280	1525184	405867
214.5	903874	1972674	2552414	757485	1546612	430987
215.5	906499	2008264	2634471	723914	1568287	454721
216.5	911951	2042415	2712435	692666	1589867	476926
217.5	919776	2074888	2785546	663798	1611002	497471
218.5	929487	2105453	2853098	637331	1631342	516247
219.5	940562	2133894	2914455	613257	1650542	533162
220.5	952444	2160009	2969059	591548	1668265	548148
221.5	964536	2183616	3016442	572156	1684188	561163
222.5	976213	2204553	3056235	555022	1698006	572187
223.5	986827	2222682	3088171	540079	1709440	581227
224.5	995722	2237891	3112085	527254	1718238	588311
225.5	1002255	2250095	3127917	516474	1724185	593492
226.5	1005810	2259235	3135706	507665	1727104	596840
227.5	1005828	2265282	3135582	500755	1726862	598444
228.5	1001828	2268235	3127762	495676	1723375	598404
229.5	993431	2268120	3112538	492362	1716613	596835
230.5	980378	2264988	3090268	490751	1706596	593859
231.5	962548	2258914	3061366	490785	1693403	589602
232.5	939964	2249996	3026286	492406	1677163	584193
233.5	912797	2238351	2985517	495562	1658057	577762
234.5	881358	2224113	2939569	500198	1636310	570431
235.5	846085	2207431	2888965	506264	1612186	562321
236.5	807523	2188463	2834228	513703	1585979	553540
237.5	766295	2167377	2775880	522459	1558003	544190
238.5	723077	2144345	2714429	532472	1528581	534359
239.5	678565	2119543	2650367	543674	1498037	524124
240.5	633450	2093145	2584165	555993	1466688	513554
241.5	588386	2065325	2516267	569347	1434831	502706
242.5	543974	2036250	2447092	583646	1402740	491630
243.5	500741	2006082	2377028	598790	1370660	480371
244.5	459134	1974976	2306435	614667	1338803	468972
245.5	419507	1943075	2235642	631156	1307345	457473
246.5	382130	1910515	2164949	648123	1276429	445914
247.5	347184	1877419	2094625	665426	1246163	434338
248.5	314775	1843899	2024915	682909	1216625	422788
249.5	284939	1810057	1956035	700412	1187861	411308
250.5	257655	1775981	1888176	717763	1159894	399945
251.5	232855	1741750	1821508	734789	1132725	388743
252.5	210435	1707430	1756177	751311	1106338	377744
253.5	190263	1673077	1692310	767151	1080700	366989
254.5	172194	1638739	1630015	782134	1055771	356510
255.5	156070	1604453	1569384	796089	1031499	346337
256.5	141730	1570246	1510493	808854	1007831	336490
257.5	129016	1536142	1453402	820278	984710	326981
258.5	117775	1502153	1398162	830225	962079	317816
259.5	107861	1468290	1344808	838574	939883	308991
260.5	99139	1434554	1293368	845224	918071	300494
261.5	91484	1400947	1243858	850094	896596	292308
262.5	84783	1367464	1196285	853125	875414	284410
263.5	78932	1334100	1150650	854281	854490	276771
264.5	73841	1300846	1106946	853547	833795	269362
265.5	69428	1267694	1065158	850935	813304	262149
266.5	65623	1234636	1025269	846473	793000	255103
267.5	62363	1201663	987253	840215	772873	248190
268.5	59594	1168769	951083	832231	752919	241383
269.5	57270	1135948	916725	822609	733138	234656
270.5	55353	1103197	884145	811452	713537	227987
271.5	53807	1070516	853304	798876	694126	221357
272.5	52607	1037906	824161	785006	674920	214753
273.5	51730	1005375	796675	769975	655939	208163
274.5	51159	972929	770801	753921	637203	201584
275.5	50880	940582	746495	736985	618735	195011
276.5	50883	908349	723713	719308	600563	188447
277.5	51163	876251	702409	701028	582713	181896
278.5	51719	844309	682539	682281	565212	175367
279.5	52549	812551	664058	663198	548089	168868
280.5	53660	781005	646923	643902	531373	162414
281.5	55056	749704	631092	624511	515091	156019
282.5	56748	718683	616523	605133	499272	149701
283.5	58748	687980	603178	585867	483943	143477
284.5	61069	657632	591017	566803	469130	137369
285.5	63729	627681	580005	548024	454860	131400
286.5	66746	598169	570108	529599	441156	125594
287.5	70141	569136	561293	511594	428041	119978
288.5	73936	540627	553530	494061	415538	114581
289.5	78154	512682	546791	477046	403668	109435
290.5	82819	485343	541049	460587	392450	104572
291.5	87955	458649	536281	444716	381900	100030
292.5	93586	432639	532464	429455	372036	95848
293.5	99732	407348	529579	414824	362871	92065
294.5	106415	382810	527607	400835	354417	88723
295.5	113650	359056	526532	387495	346683	85863
296.5	121448	336112	526340	374809	339677	83523
297.5	129815	314003	527017	362775	333403	81738
298.5	138747	292750	528553	351392	327860	80534
299.5	148232	272367	530937	340653	323047	79925
300.5	158247	252869	534159	330550	318956	79918
301.5	168755	234263	538213	321073	315576	80501
302.5	179704	216554	543090	312212	312890	81656
303.5	191029	199742	548785	303954	310877	83348
304.5	202644	183824	555290	296287	309511	85538
305.5	214447	168791	562598	289199	308759	88177
306.5	226320	154633	570704	282675	308583	91217
307.5	238124	141335	579600	276703	308940	94606
308.5	249705	128879	589277	271270	309783	98292
309.5	260897	117243	599726	266363	311057	102228
310.5	271519	106405	610937	261972	312708	106369
311.5	281386	96338	622895	258085	314676	110673
312.5	290308	87014	635587	254692	316900	115104
313.5	298100	78402	648994	251783	319320	119631
314.5	304584	70471	663095	249350	321875	124229
315.5	309597	63187	677867	247385	324509	128880
316.5	312998	56519	693281	245882	327170	133572
317.5	314673	50430	709307	244834	329811	138299
318.5	314539	44888	725906	244237	332393	143062
319.5	312550	39858	743040	244087	334884	147867
320.5	308701	35305	760661	244381	337262	152722
321.5	303026	31197	778719	245117	339515	157640
322.5	295599	27500	797158	246292	341637	162632
323.5	286536	24184	815915	247907	343636	167710
324.5	275985	21218	834924	249960	345522	172881
325.5	264126	18572	854111	252452	347315	178146
326.5	251162	16219	873398	255383	349040	183501
327.5	237313	14132	892701	258753	350725	188934
328.5	222809	12286	911932	262562	352397	194426
329.5	207881	10658	930997	266812	354087	199950
330.5	192755	9226	949798	271500	355820	205474
331.5	177646	7970	968234	276626	357619	210961
332.5	162750	6871	986201	282189	359503	216369
333.5	148241	5913	1003591	288183	361482	221656
334.5	134269	5078	1020295	294606	363562	226778
335.5	120956	4354	1036205	301449	365741	231692
336.5	108398	3727	1051211	308704	368010	236358
337.5	96662	3185	1065206	316360	370353	240738
338.5	85792	2718	1078084	324402	372749	244796
339.5	75808	2316	1089743	332814	375170	248503
340.5	66708	1971	1100085	341575	377585	251832
341.5	58476	1676	1109020	350660	379958	254761
342.5	51080	1423	1116461	360042	382251	257271
343.5	44477	1208	1122333	369687	384426	259349
344.5	38618	1024	1126566	379560	386442	260985
345.5	33447	868	1129103	389618	388259	262173
346.5	28907	735	1129897	399817	389839	262910
347.5	24940	623	1128910	410105	391144	263197
348.5	21488	527	1126118	420429	392141	263038
349.5	18495	447	1121511	430729	392795	262441
350.5	15909	379	1115087	440943	393079	261416
351.5	13681	321	1106862	451004	392967	259975
352.5	11767	272	1096861	460843	392436	258133
353.5	10126	231	1085123	470389	391467	255909
354.5	8722	197	1071699	479568	390047	253321
355.5	7522	167	1056653	488305	388162	250389
356.5	6498	143	1040057	496527	385806	247136
357.5	5625	122	1021995	504161	382976	243585
358.5	4880	105	1002561	511135	379670	239759
359.5	4245	90	981854	517380	375892	235683
360.5	3704	77	959983	522833	371649	231380
361.5	3242	67	937061	527435	366951	226875
362.5	2848	58	913205	531132	361811	222191
363.5	2512	50	888537	533878	356244	217350
364.5	2224	44	863179	535635	350270	212374
365.5	1978	38	837254	536373	343911	207283
366.5	1767	34	810885	536070	337189	202098
367.5	1586	30	784193	534717	330131	196837
368.5	1431	26	757294	532311	322766	191516
369.5	1298	24	730303	528860	315121	186152
370.5	1183	21	703329	524382	307229	180760
371.5	1084	19	676474	518905	299120	175354
372.5	999	17	649836	512465	290829	169946
373.5	925	16	623505	505106	282388	164550
374.5	862	14	597564	496882	273831	159176
375.5	808	13	572087	487851	265190	153835
376.5	761	12	547144	478079	256499	148537
377.5	721	12	522792	467636	247790	143293
378.5	687	11	499085	456594	239094	138112
379.5	658	10	476067	445032	230442	133004
380.5	634	10	453775	433025	221861	127976
381.5	615	9	432239	420653	213379	123037
382.5	599	9	411481	407994	205021	118195
383.5	586	9	391518	395123	196809	113458
384.5	577	9	372361	382115	188765	108833
385.5	571	9	354015	369041	180909	104326
386.5	568	9	336479	355967	173256	99942
387.5	567	9	319750	342957	165820	95688
388.5	569	9	303818	330068	158616	91567
389.5	573	9	288672	317353	151652	87584
390.5	581	9	274295	304861	144937	83742
391.5	590	10	260671	292634	138476	80043
392.5	602	10	247779	280709	132275	76488
393.5	617	10	235596	269118	126335	73080
394.5	634	11	224100	257888	120658	69818
395.5	654	12	213266	247040	115243	66701
396.5	677	12	203069	236592	110088	63729
397.5	702	13	193483	226557	105189	60900
398.5	731	15	184482	216943	100543	58212
399.5	763	16	176040	207756	96144	55662
400.5	798	17	168131	198999	91986	53247
401.5	837	19	160730	190670	88064	50965
402.5	880	21	153813	182765	84370	48810
403.5	927	24	147355	175280	80896	46780
404.5	978	26	141333	168206	77636	44870
405.5	1033	30	135724	161536	74581	43076
406.5	1094	33	130507	155257	71723	41394
407.5	1159	38	125661	149360	69055	39819
408.5	1230	43	121167	143833	66568	38347
409.5	1308	49	117005	138662	64256	36973
410.5	1391	56	113159	133835	62110	35693
411.5	1481	64	109611	129338	60124	34503
412.5	1579	74	106346	125160	58290	33400
413.5	1684	85	103350	121287	56602	32378
414.5	1798	99	100608	117707	55053	31434
415.5	1920	115	98108	114407	53637	30564
416.5	2052	133	95838	111375	52350	29765
417.5	2194	155	93787	108601	51184	29034
418.5	2348	180	91945	106072	50136	28367
419.5	2513	210	90303	103779	49201	27761
420.5	2691	245	88853	101712	48375	27213
421.5	2883	287	87586	99861	47654	26721
422.5	3089	335	86495	98218	47035	26282
423.5	3312	392	85575	96775	46514	25893
424.5	3552	459	84820	95523	46088	25553
425.5	3810	537	84224	94456	45757	25258
426.5	4089	628	83783	93567	45517	25007
427.5	4390	734	83493	92850	45367	24798
428.5	4715	858	83351	92298	45306	24629
429.5	5066	1003	83352	91907	45332	24497
430.5	5445	1171	83496	91672	45446	24401
431.5	5855	1365	83779	91586	45646	24339
432.5	6298	1591	84200	91647	45934	24309
433.5	6779	1852	84756	91850	46309	24309
434.5	7299	2152	85447	92190	46772	24337
435.5	7863	2498	86272	92663	47324	24391
436.5	8476	2896	87229	93265	47966	24468
437.5	9141	3351	88318	93992	48700	24567
438.5	9863	3872	89537	94840	49528	24684
439.5	10649	4465	90887	95803	50451	24817
440.5	11505	5140	92366	96878	51472	24963
441.5	12437	5906	93973	98059	52594	25119
442.5	13454	6771	95708	99342	53819	25281
443.5	14562	7747	97569	100719	55149	25446
444.5	15773	8845	99555	102184	56589	25610
445.5	17095	10076	101664	103731	58142	25768
446.5	18540	11452	103894	105352	59810	25915
447.5	20120	12985	106242	107038	61596	26047
448.5	21849	14688	108705	108781	63506	26159
449.5	23742	16574	111279	110569	65541	26243
450.5	25814	18655	113960	112392	67705	26295
451.5	28084	20945	116742	114240	70003	26308
452.5	30571	23455	119618	116097	72435	26275
453.5	33296	26197	122583	117952	75007	26188
454.5	36282	29182	125627	119790	77720	26042
455.5	39553	32422	128742	121595	80578	25827
456.5	43138	35923	131917	123352	83583	25536
457.5	47064	39695	135142	125043	86736	25162
458.5	51364	43743	138403	126652	90040	24696
459.5	56069	48071	141686	128160	93497	24132
460.5	61217	52681	144977	129549	97106	23462
461.5	66844	57572	148261	130801	100869	22683
462.5	72990	62742	151518	131897	104787	21790
463.5	79698	68185	154732	132820	108859	20783
464.5	87011	73893	157882	133552	113084	19667
465.5	94973	79853	160949	134075	117463	18456
466.5	103632	86052	163912	134375	121993	17174
467.5	113033	92471	166748	134435	126672	15869
468.5	123224	99091	169434	134244	131498	14621
469.5	134251	105888	171950	133788	136469	13559
470.5	146160	112835	174271	133059	141581	12873
471.5	158992	119903	176375	132049	146830	12795
472.5	172788	127060	178240	130754	152211	13521
473.5	187582	134273	179845	129170	157717	15128
474.5	203403	141506	181167	127298	163343	17556
475.5	220274	148721	182188	125140	169081	20692
476.5	238206	155880	182890	122704	174920	24423
477.5	257202	162943	183256	119997	180849	28664
478.5	277253	169870	183271	117031	186856	33352
479.5	298334	176622	182924	113821	192925	38443
480.5	320406	183160	182205	110382	199038	43899
481.5	343412	189445	181107	106735	205175	49688
482.5	367277	195441	179626	102900	211311	55778
483.5	391904	201112	177761	98902	217419	62136
484.5	417178	206425	175514	94764	223470	68725
485.5	442960	211351	172891	90513	229429	75507
486.5	469089	215863	169900	86175	235257	82437
487.5	495385	219936	166554	81777	240913	89466
488.5	521644	223550	162868	77348	246352	96539
489.5	547643	226687	158859	72913	251526	103599
490.5	573144	229335	154548	68499	256382	110582
491.5	597892	231485	149960	64132	260867	117422
492.5	621621	233131	145120	59835	264927	124049
493.5	644059	234272	140055	55629	268504	130393
494.5	664931	234910	134796	51537	271543	136381
495.5	683963	235050	129373	47574	273990	141943
496.5	700891	234703	123818	43759	275793	147007
497.5	715465	233881	118164	40103	276903	151509
498.5	727452	232599	112443	36619	277278	155387
499.5	736648	230877	106687	33315	276882	158586
500.5	742877	228735	100928	30197	275684	161058
501.5	745999	226196	95197	27269	273665	162766
502.5	745916	223286	89523	24533	270815	163682
503.5	742573	220030	83933	21990	267132	163788
504.5	735961	216457	78453	19636	262627	163080
505.5	726116	212594	73107	17468	257321	161564
506.5	713126	208470	67917	15481	251249	159258
507.5	697123	204115	62900	13668	244452	156195
508.5	678284	199559	58073	12022	236984	152415
509.5	656825	194828	53449	10534	228909	147972
510.5	633000	189953	49039	9196	220297	142927
511.5	607092	184960	44853	7997	211225	137351
512.5	579411	179875	40894	6928	201777	131319
513.5	550281	174725	37168	5979	192038	124913
514.5	520039	169532	33674	5141	182097	118218
515.5	489022	164321	30413	4404	172040	111317
516.5	457566	159111	27380	3758	161954	104296
517.5	425996	153923	24572	3195	151922	97236
518.5	394618	148775	21982	2706	142020	90217
519.5	363718	143683	19603	2284	132322	83311
520.5	333556	138662	17426	1920	122891	76586
521.5	304359	133725	15442	1608	113784	70102
522.5	276326	128885	13641	1342	105048	63910
523.5	249619	124151	12012	1116	96725	58056
524.5	224368	119533	10544	925	88842	52575
525.5	200667	115038	9227	763	81424	47493
526.5	178581	110671	8049	628	74482	42831
527.5	158141	106440	7000	515	68024	38599
528.5	139355	102346	6068	420	62047	34799
529.5	122202	98393	5245	342	56545	31428
530.5	106642	94583	4519	277	51505	28472
531.5	92617	90916	3882	224	46910	25911
532.5	80054	87394	3324	181	42738	23719
533.5	68869	84015	2838	145	38967	21863
534.5	58971	80778	2416	116	35570	20305
535.5	50262	77682	2051	92	32522	19005
536.5	42645	74725	1735	73	29795	17922
537.5	36020	71904	1464	58	27361	17017
538.5	30289	69215	1232	46	25195	16254
539.5	25358	66657	1033	36	23271	15602
540.5	21139	64225	864	28	21564	15034
541.5	17547	61916	721	22	20052	14531
542.5	14505	59726	600	17	18712	14075
543.5	11941	57652	497	13	17526	13656
544.5	9791	55689	411	10	16476	13265
545.5	7997	53834	339	8	15545	12896
546.5	6506	52083	279	6	14719	12545
547.5	5273	50432	229	5	13985	12210
548.5	4258	48878	187	4	13332	11889
549.5	3426	47416	153	3	12749	11582
550.5	2747	46043	125	2	12229	11289
551.5	2195	44755	101	2	11763	11009
552.5	1748	43550	82	1	11345	10742
553.5	1388	42424	66	0	10970	10490
554.5	1098	41373	53	0	10631	10250
555.5	866	40396	43	0	10326	10025
556.5	681	39488	34	0	10051	9814
557.5	534	38648	28	0	9803	9616
558.5	418	37873	22	0	9578	9432
559.5	326	37160	18	0	9376	9262
560.5	254	36508	14	0	9194	9105
561.5	197	35914	11	0	9030	8961
562.5	152	35376	9	0	8884	8831
563.5	118	34892	7	0	8754	8713
564.5	91	34461	5	0	8639	8607
565.5	70	34082	4	0	8539	8514
566.5	54	33752	3	0	8452	8433
567.5	41	33472	3	0	8379	8364
568.5	31	33238	2	0	8318	8307
569.5	24	33051	2	0	8269	8261
570.5	18	32910	1	0	8232	8226
571.5	14	32814	0	0	8207	8202
572.5	11	32762	0	0	8193	8190
573.5	8	32754	0	0	8191	8188
574.5	6	32789	0	0	8199	8197
575.5	5	32868	0	0	8218	8217
576.5	3	32989	0	0	8248	8247
577.5	3	33153	0	0	8289	8288
578.5	2	33359	0	0	8340	8340
579.5	1	33608	0	0	8402	8402
580.5	1	33900	0	0	8475	8475
581.5	0	34235	0	0	8559	8559
582.5	0	34614	0	0	8654	8653
583.5	0	35036	0	0	8759	8759
584.5	0	35503	0	0	8876	8876
585.5	0	36015	0	0	9004	9004
586.5	0	36571	0	0	9143	9143
587.5	0	37174	0	0	9294	9293
588.5	0	37823	0	0	9456	9456
589.5	0	38520	0	0	9630	9630
590.5	0	39264	0	0	9816	9816
591.5	0	40058	0	0	10014	10014
592.5	0	40901	0	0	10225	10225
593.5	0	41794	0	0	10449	10449
594.5	0	42739	0	0	10685	10685
595.5	0	43736	0	0	10934	10934
596.5	0	44785	0	0	11196	11196
597.5	0	45888	0	0	11472	11472
598.5	0	47045	0	0	11761	11761
599.5	0	48257	0	0	12064	12064
600.5	0	49525	0	0	12381	12381
601.5	0	50848	0	0	12712	12712
602.5	0	52228	0	0	13057	13057
603.5	0	53665	0	0	13416	13416
604.5	0	55159	0	0	13790	13790
605.5	0	56710	0	0	14177	14177
606.5	0	58318	0	0	14579	14579
607.5	0	59982	0	0	14996	14996
608.5	0	61704	0	0	15426	15426
609.5	0	63481	0	0	15870	15870
610.5	0	65313	0	0	16328	16328
611.5	0	67199	0	0	16800	16800
612.5	0	69138	0	0	17285	17285
613.5	0	71129	0	0	17782	17782
614.5	0	73169	0	0	18292	18292
615.5	0	75256	0	0	18814	18814
616.5	0	77388	0	0	19347	19347
617.5	0	79563	0	0	19891	19891
618.5	0	81778	0	0	20444	20444
619.5	0	84028	0	0	21007	21007
620.5	0	86311	0	0	21578	21578
621.5	0	88622	0	0	22156	22156
622.5	0	90958	0	0	22739	22739
623.5	0	93313	0	0	23328	23328
624.5	0	95683	0	0	23921	23921
625.5	0	98061	0	0	24515	24515
626.5	0	100444	0	0	25111	25111
627.5	0	102823	0	0	25706	25706
628.5	0	105194	0	0	26299	26299
629.5	0	107550	0	0	26887	26887
630.5	0	109883	0	0	27471	27471
631.5	0	112187	0	0	28047	28047
632.5	0	114454	0	0	28614	28614
633.5	0	116677	0	0	29169	29169
634.5	0	118848	0	0	29712	29712
635.5	0	120960	0	0	30240	30240
636.5	0	123004	0	0	30751	30751
637.5	0	124972	0	0	31243	31243
638.5	0	126858	0	0	31714	31714
639.5	0	128652	0	0	32163	32163
640.5	0	130347	0	0	32587	32587
641.5	0	131935	0	0	32984	32984
642.5	0	133410	0	0	33352	33352
643.5	0	134763	0	0	33691	33691
644.5	0	135989	0	0	33997	33997
645.5	0	137080	0	0	34270	34270
646.5	0	138030	0	0	34507	34507
647.5	0	138833	0	0	34708	34708
648.5	0	139486	0	0	34871	34871
649.5	0	139981	0	0	34995	34995
650.5	0	140317	0	0	35079	35079
651.5	0	140488	0	0	35122	35122
652.5	0	140493	0	0	35123	35123
653.5	0	140328	0	0	35082	35082
654.5	0	139993	0	0	34998	34998
655.5	0	139487	0	0	34872	34872
656.5	0	138810	0	0	34702	34702
657.5	0	137962	0	0	34490	34490
658.5	0	136945	0	0	34236	34236
659.5	0	135760	0	0	33940	33940
660.5	0	134412	0	0	33603	33603
661.5	0	132903	0	0	33226	33226
662.5	0	131238	0	0	32810	32810
663.5	0	129422	0	0	32356	32356
664.5	0	127460	0	0	31865	31865
665.5	0	125359	0	0	31340	31340
666.5	0	123126	0	0	30781	30781
667.5	0	120767	0	0	30192	30192
668.5	0	118291	0	0	29573	29573
669.5	0	115706	0	0	28927	28927
670.5	0	113021	0	0	28255	28255
671.5	0	110244	0	0	27561	27561
672.5	0	107385	0	0	26846	26846
673.5	0	104454	0	0	26113	26113
674.5	0	101458	0	0	25365	25365
675.5	0	98410	0	0	24602	24602
676.5	0	95317	0	0	23829	23829
677.5	0	92190	0	0	23047	23047
678.5	0	89038	0	0	22259	22259
679.5	0	85870	0	0	21468	21468
680.5	0	82696	0	0	20674	20674
681.5	0	79525	0	0	19881	19881
682.5	0	76365	0	0	19091	19091
683.5	0	73224	0	0	18306	18306
684.5	0	70111	0	0	17528	17528
685.5	0	67033	0	0	16758	16758
686.5	0	63997	0	0	15999	15999
687.5	0	61010	0	0	15252	15252
688.5	0	58077	0	0	14519	14519
689.5	0	55205	0	0	13801	13801
690.5	0	52398	0	0	13100	13100
691.5	0	49662	0	0	12416	12416
692.5	0	47000	0	0	11750	11750
693.5	0	44415	0	0	11104	11104
694.5	0	41912	0	0	10478	10478
695.5	0	39492	0	0	9873	9873
696.5	0	37157	0	0	9289	9289
697.5	0	34910	0	0	8727	8727
698.5	0	32750	0	0	8188	8188
699.5	0	30680	0	0	7670	7670
700.5	0	28698	0	0	7175	7175
701.5	0	26806	0	0	6701	6701
702.5	0	25002	0	0	6250	6250
703.5	0	23285	0	0	5821	5821
704.5	0	21655	0	0	5414	5414
705.5	0	20110	0	0	5028	5028
706.5	0	18648	0	0	4662	4662
707.5	0	17268	0	0	4317	4317
708.5	0	15966	0	0	3992	3992
709.5	0	14742	0	0	3685	3685
710.5	0	13591	0	0	3398	3398
711.5	0	12513	0	0	3128	3128
712.5	0	11504	0	0	2876	2876
713.5	0	10561	0	0	2640	2640
714.5	0	9681	0	0	2420	2420
715.5	0	8862	0	0	2216	2216
716.5	0	8101	0	0	2025	2025
717.5	0	7395	0	0	1849	1849
718.5	0	6741	0	0	1685	1685
719.5	0	6136	0	0	1534	1534
720.5	0	5577	0	0	1394	1394
721.5	0	5062	0	0	1266	1266
722.5	0	4589	0	0	1147	1147
723.5	0	4153	0	0	1038	1038
724.5	0	3754	0	0	939	939
725.5	0	3389	0	0	847	847
726.5	0	3055	0	0	764	764
727.5	0	2750	0	0	687	687
728.5	0	2472	0	0	618	618
729.5	0	2219	0	0	555	555
730.5	0	1989	0	0	497	497
731.5	0	1781	0	0	445	445
732.5	0	1592	0	0	398	398
733.5	0	1421	0	0	355	355
734.5	0	1267	0	0	317	317
735.5	0	1128	0	0	282	282
736.5	0	1003	0	0	251	251
737.5	0	891	0	0	223	223
738.5	0	790	0	0	198	198
739.5	0	700	0	0	175	175
740.5	0	619	0	0	155	155
741.5	0	547	0	0	137	137
742.5	0	482	0	0	121	121
743.5	0	425	0	0	106	106
744.5	0	374	0	0	93	93
745.5	0	329	0	0	82	82
746.5	0	288	0	0	72	72
747.5	0	253	0	0	63	63
748.5	0	221	0	0	55	55
749.5	0	193	0	0	48	48
750.5	0	169	0	0	42	42
751.5	0	147	0	0	37	37
752.5	0	128	0	0	32	32
753.5	0	112	0	0	28	28
754.5	0	97	0	0	24	24
755.5	0	84	0	0	21	21
756.5	0	73	0	0	18	18
757.5	0	63	0	0	16	16
758.5	0	54	0	0	14	14
759.5	0	47	0	0	12	12
760.5	0	41	0	0	10	10
761.5	0	35	0	0	9	9
762.5	0	30	0	0	8	8
763.5	0	26	0	0	6	6
764.5	0	22	0	0	6	6
765.5	0	19	0	0	5	5
766.5	0	16	0	0	4	4
767.5	0	14	0	0	3	3
768.5	0	12	0	0	3	3
769.5	0	10	0	0	3	3
770.5	0	9	0	0	2	2
771.5	0	7	0	0	2	2
772.5	0	6	0	0	2	2
773.5	0	5	0	0	1	1
774.5	0	4	0	0	1	1
775.5	0	4	0	0	0	0
776.5	0	3	0	0	0	0
777.5	0	3	0	0	0	0
778.5	0	2	0	0	0	0
779.5	0	2	0	0	0	0
780.5	0	2	0	0	0	0
781.5	0	1	0	0	0	0
782.5	0	1	0	0	0	0
783.5	0	0	0	0	0	0
784.5	0	0	0	0	0	0
785.5	0	0	0	0	0	0
786.5	0	0	0	0	0	0
787.5	0	0	0	0	0	0
788.5	0	0	0	0	0	0
789.5	0	0	0	0	0	0
790.5	0	0	0	0	0	0
791.5	0	0	0	0	0	0
792.5	0	0	0	0	0	0
793.5	0	0	0	0	0	0
794.5	0	0	0	0	0	0
795.5	0	0	0	0	0	0
796.5	0	0	0	0	0	0
797.5	0	0	0	0	0	0
798.5	0	0	0	0	0	0
799.5	0	0	0	0	0	0
800.5	0	0	0	0	0	0
801.5	0	0	0	0	0	0
802.5	0	0	0	0	0	0
803.5	0	0	0	0	0	0
804.5	0	0	0	0	0	0
805.5	0	0	0	0	0	0
806.5	0	0	0	0	0	0
807.5	0	0	0	0	0	0
808.5	0	0	0	0	0	0
809.5	0	0	0	0	0	0
810.5	0	0	0	0	0	0
811.5	0	0	0	0	0	0
812.5	0	0	0	0	0	0
813.5	0	0	0	0	0	0
814.5	0	0	0	0	0	0
815.5	0	0	0	0	0	0
816.5	0	0	0	0	0	0
817.5	0	0	0	0	0	0
818.5	0	0	0	0	0	0
819.5	0	0	0	0	0	0
820.5	0	0	0	0	0	0
821.5	0	0	0	0	0	0
822.5	0	0	0	0	0	0
823.5	0	0	0	0	0	0
824.5	0	0	0	0	0	0
825.5	0	0	0	0	0	0
826.5	0	0	0	0	0	0
827.5	0	0	0	0	0	0
828.5	0	0	0	0	0	0
829.5	0	0	0	0	0	0
830.5	0	0	0	0	0	0
831.5	0	0	0	0	0	0
832.5	0	0	0	0	0	0
833.5	0	0	0	0	0	0
834.5	0	0	0	0	0	0
835.5	0	0	0	0	0	0
836.5	0	0	0	0	0	0
837.5	0	0	0	0	0	0
838.5	0	0	0	0	0	0
839.5	0	0	0	0	0	0
840.5	0	0	0	0	0	0
841.5	0	0	0	0	0	0
842.5	0	0	0	0	0	0
843.5	0	0	0	0	0	0
844.5	0	0	0	0	0	0
845.5	0	0	0	0	0	0
846.5	0	0	0	0	0	0
847.5	0	0	0	0	0	0
848.5	0	0	0	0	0	0
849.5	0	0	0	0	0	0
850.5	0	0	0	0	0	0
851.5	0	0	0	0	0	0
852.5	0	0	0	0	0	0
853.5	0	0	0	0	0	0
854.5	0	0	0	0	0	0
855.5	0	0	0	0	0	0
856.5	0	0	0	0	0	0
857.5	0	0	0	0	0	0
858.5	0	0	0	0	0	0
859.5	0	0	0	0	0	0
860.5	0	0	0	0	0	0
861.5	0	0	0	0	0	0
862.5	0	0	0	0	0	0
863.5	0	0	0	0	0	0
864.5	0	0	0	0	0	0
865.5	0	0	0	0	0	0
866.5	0	0	0	0	0	0
867.5	0	0	0	0	0	0
868.5	0	0	0	0	0	0
869.5	0	0	0	0	0	0
870.5	0	0	0	0	0	0
871.5	0	0	0	0	0	0
872.5	0	0	0	0	0	0
873.5	0	0	0	0	0	0
874.5	0	0	0	0	0	0
875.5	0	0	0	0	0	0
876.5	0	0	0	0	0	0
877.5	0	0	0	0	0	0
878.5	0	0	0	0	0	0
879.5	0	0	0	0	0	0
880.5	0	0	0	0	0	0
881.5	0	0	0	0	0	0
882.5	0	0	0	0	0	0
883.5	0	0	0	0	0	0
884.5	0	0	0	0	0	0
885.5	0	0	0	0	0	0
886.5	0	0	0	0	0	0
887.5	0	0	0	0	0	0
888.5	0	0	0	0	0	0
889.5	0	0	0	0	0	0
890.5	0	0	0	0	0	0
891.5	0	0	0	0	0	0
892.5	0	0	0	0	0	0
893.5	0	0	0	0	0	0
894.5	0	0	0	0	0	0
895.5	0	0	0	0	0	0
896.5	0	0	0	0	0	0
897.5	0	0	0	0	0	0
898.5	0	0	0	0	0	0
899.5	0	0	0	0	0	0
900.5	0	0	0	0	0	0
901.5	0	0	0	0	0	0
902.5	0	0	0	0	0	0
903.5	0	0	0	0	0	0
904.5	0	0	0	0	0	0
905.5	0	0	0	0	0	0
906.5	0	0	0	0	0	0
907.5	0	0	0	0	0	0
908.5	0	0	0	0	0	0
909.5	0	0	0	0	0	0
910.5	0	0	0	0	0	0
911.5	0	0	0	0	0	0
912.5	0	0	0	0	0	0
913.5	0	0	0	0	0	0
914.5	0	0	0	0	0	0
915.5	0	0	0	0	0	0
916.5	0	0	0	0	0	0
917.5	0	0	0	0	0	0
918.5	0	0	0	0	0	0
919.5	0	0	0	0	0	0
920.5	0	0	0	0	0	0
921.5	0	0	0	0	0	0
922.5	0	0	0	0	0	0
923.5	0	0	0	0	0	0
924.5	0	0	0	0	0	0
925.5	0	0	0	0	0	0
926.5	0	0	0	0	0	0
927.5	0	0	0	0	0	0
928.5	0	0	0	0	0	0
929.5	0	0	0	0	0	0
930.5	0	0	0	0	0	0
931.5	0	0	0	0	0	0
932.5	0	0	0	0	0	0
933.5	0	0	0	0	0	0
934.5	0	0	0	0	0	0
935.5	0	0	0	0	0	0
936.5	0	0	0	0	0	0
937.5	0	0	0	0	0	0
938.5	0	0	0	0	0	0
939.5	0	0	0	0	0	0
940.5	0	0	0	0	0	0
941.5	0	0	0	0	0	0
942.5	0	0	0	0	0	0
943.5	0	0	0	0	0	0
944.5	0	0	0	0	0	0
945.5	0	0	0	0	0	0
946.5	0	0	0	0	0	0
947.5	0	0	0	0	0	0
948.5	0	0	0	0	0	0
949.5	0	0	0	0	0	0
950.5	0	0	0	0	0	0
951.5	0	0	0	0	0	0
952.5	0	0	0	0	0	0
953.5	0	0	0	0	0	0
954.5	0	0	0	0	0	0
955.5	0	0	0	0	0	0
956.5	0	0	0	0	0	0
957.5	0	0	0	0	0	0
958.5	0	0	0	0	0	0
959.5	0	0	0	0	0	0
960.5	0	0	0	0	0	0
961.5	0	0	0	0	0	0
962.5	0	0	0	0	0	0
963.5	0	0	0	0	0	0
964.5	0	0	0	0	0	0
965.5	0	0	0	0	0	0
966.5	0	0	0	0	0	0
967.5	0	0	0	0	0	0
968.5	0	0	0	0	0	0
969.5	0	0	0	0	0	0
970.5	0	0	0	0	0	0
971.5	0	0	0	0	0	0
972.5	0	0	0	0	0	0
973.5	0	0	0	0	0	0
974.5	0	0	0	0	0	0
975.5	0	0	0	0	0	0
976.5	0	0	0	0	0	0
977.5	0	0	0	0	0	0
978.5	0	0	0	0	0	0
979.5	0	0	0	0	0	0
980.5	0	0	0	0	0	0
981.5	0	0	0	0	0	0
982.5	0	0	0	0	0	0
983.5	0	0	0	0	0	0
984.5	0	0	0	0	0	0
985.5	0	0	0	0	0	0
986.5	0	0	0	0	0	0
987.5	0	0	0	0	0	0
988.5	0	0	0	0	0	0
989.5	0	0	0	0	0	0
990.5	0	0	0	0	0	0
991.5	0	0	0	0	0	0
992.5	0	0	0	0	0	0
993.5	0	0	0	0	0	0
994.5	0	0	0	0	0	0
995.5	0	0	0	0	0	0
996.5	0	0	0	0	0	0
997.5	0	0	0	0	0	0
998.5	0	0	0	0	0	0
999.5	0	0	0	0	0	0
Percentile	Size (nm)	Size (nm)	Size (nm)	Size (nm)
0	1	0	0	0
1	70.9	82	84.5	64.3
2	74	86.3	89.5	68.1
3	75.7	89.5	92.7	70.6
4	77	92.2	95.1	72.6
5	78.1	94.6	97.1	74.2
6	79	96.8	98.9	75.6
7	79.9	98.8	100.5	76.9
8	80.7	100.6	101.9	78.1
9	81.4	102.2	103.3	79.2
10	82.2	103.8	104.6	80.2
11	82.9	105.2	105.8	81.2
12	83.6	106.5	107.1	82.2
13	84.3	107.7	108.3	83.1
14	85.1	108.9	109.5	84
15	85.8	110	110.6	84.9
16	86.6	111	111.8	85.8
17	87.5	112	113	86.7
18	88.3	113	114.2	87.6
19	89.3	113.9	115.4	88.5
20	90.3	114.8	116.6	89.5
21	91.3	115.6	117.8	90.4
22	92.5	116.4	119	91.4
23	93.8	117.2	120.2	92.3
24	95.2	118	121.4	93.3
25	96.8	118.8	122.6	94.3
26	98.6	119.6	123.7	95.3
27	100.6	120.3	124.9	96.3
28	102.8	121.1	126.1	97.3
29	105.4	121.8	127.2	98.3
30	108.4	122.6	128.3	99.3
31	111.6	123.3	129.4	100.3
32	114.9	124.1	130.5	101.3
33	118.1	124.8	131.5	102.3
34	120.7	125.6	132.5	103.3
35	123	126.3	133.6	104.2
36	124.8	127.1	134.6	105.2
37	126.3	127.8	135.5	106.1
38	127.6	128.6	136.5	107.1
39	128.7	129.4	137.5	108
40	129.7	130.2	138.4	108.9
41	130.6	131	139.4	109.9
42	131.5	131.9	140.3	110.8
43	132.3	132.7	141.3	111.8
44	133	133.6	142.2	112.7
45	133.7	134.5	143.2	113.7
46	134.4	135.4	144.1	114.7
47	135	136.3	145.1	115.7
48	135.6	137.3	146.1	116.7
49	136.2	138.3	147.1	117.8
50	136.8	139.3	148.1	118.9
51	137.4	140.3	149.2	120
52	138	141.4	150.3	121.2
53	138.5	142.6	151.5	122.5
54	139.1	143.7	152.7	123.8
55	139.7	144.9	154	125.1
56	140.3	146.2	155.4	126.5
57	140.9	147.5	156.9	127.9
58	141.5	148.9	158.5	129.3
59	142.1	150.4	160.4	130.8
60	142.7	152	162.6	132.3
61	143.4	153.7	165.1	133.8
62	144.1	155.6	168.3	135.3
63	144.8	157.6	172.5	136.9
64	145.6	159.9	178.2	138.4
65	146.4	162.6	185.6	140
66	147.3	165.6	193.3	141.6
67	148.2	169.2	199.6	143.3
68	149.3	173.4	204.6	145
69	150.5	178.2	208.6	146.8
70	151.8	183.5	212	148.8
71	153.3	188.9	215.1	150.9
72	155.1	194.1	217.9	153.4
73	157.2	198.9	220.5	156.2
74	159.6	203.3	223.1	159.6
75	162.3	207.2	225.6	163.9
76	165.2	210.8	228.1	169.2
77	168	214.2	230.6	175.1
78	170.7	217.4	233.2	181
79	173.3	220.5	235.9	186.2
80	175.6	223.4	238.8	190.9
81	177.9	226.3	241.9	195.5
82	180.1	229.2	245.3	200.2
83	182.3	232.1	249.1	205.5
84	184.6	235.1	253.5	212.3
85	187	238.1	258.8	222
86	189.7	241.3	265.5	234.7
87	192.8	244.5	274.4	245.8
88	196.8	248	286.6	254.6
89	202.2	251.7	301.2	262.2
90	209.5	255.7	314.3	269.8
91	217.8	260.1	324.6	278.4
92	225.5	265.1	332.9	289.8
93	233.4	270.7	340.3	308.4
94	245.1	277.6	347.2	333.2
95	306.9	287.1	354.3	350.6
96	340.3	309	362.3	363.2
97	487.2	492.6	372.6	375.5
98	498.9	529.7	391.5	392.5
99	509.5	638.3	457.9	440.3
100	999	999	999	999
