# Supplementary material for: Plasmon‐Enhanced Single Extracellular Vesicle Analysis for Cholangiocarcinoma Diagnosis
Source: Adv Sci (Weinh). 2023 Jan 25;10(8):2205148. doi: 10.1002/advs.202205148 (PMC10015870; doi:10.1002/advs.202205148)
Supplement: Supplementary file 5 — Supporting Information [file ADVS-10-2205148-s005.xlsx]

## Sheet: Sheet 1
SNU1196 2021-05-19 14-52-52-ExperimentSummary
NTA Experiment Summary File
Created with NTA 3.2 Dev Build 3.2.16
[Experiment Details]
Software Version	NTA 3.2 Dev Build 3.2.16
Experiment Name	SNU1196 2021-05-19 14-52-52.nano
Sample Name
Operator Name	SNU1196
Time Captured	14:52:52 19/05/2021
Pre-treatment
Diluent	1:500 PBS
Remarks
Filename:	SNU1196 2021-05-19 14-53-13	SNU1196 2021-05-19 14-54-19	SNU1196 2021-05-19 14-55-36	SNU1196 2021-05-19 14-56-36
[Conditions]
Temperature/C	22	22	22	22
Viscosity/cP	0.952941	0.952941	0.952941	0.952941
Camera Type	CCD	CCD	CCD	CCD
Laser Type	Blue405	Blue405	Blue405	Blue405
Camera Level	13	13	13	13
Slider Shutter	1390	1390	1390	1390
Slider Gain	372	372	372	372
Shutter/ms	27.812	27.812	27.812	27.812
Camera Histogram Upper Limit	16380	16380	16380	16380
Camera Histogram Lower Limit	0	0	0	0
Frame rate/fps	30	30	30	30
Syringe Pump Speed/AU	0	0	0	0
[Settings]
Detection Threshold	2	2	2	2
Max Jump Mode	Auto	Auto	Auto	Auto
Max Jump Distance	10.1543	9.85532	9.33347	8.98851
Blur	Auto	Auto	Auto	Auto
Min Track Length	Auto	Auto	Auto	Auto
First frame	0	0	0	0
Total frames analysed	900	900	900	900
[Exclusion Regions]
No Exclusion Regions Used
[Results]					Average	Standard Error
Dilution factor (concentrations adjusted for this factor)	Not recorded	Not recorded	Not recorded	Not recorded
Concentration (Particles / ml)	918000000	835000000	888000000	902000000	886000000	18100000
Particles per frame	46.6	42.4	45.1	45.8	45	0.9
Centres per frame	53	47.2	50	50.9	50.3	1.2
Completed tracks	5322	5339	5112	5003
X-Drift (pix/frame)	0	0	0	0
Y-Drift (pix/frame)	0	0	0.1	0
[Information]
Completed Tracks	OK	OK	OK	OK
Concentration	OK	OK	OK	OK
Video length	OK	OK	OK	OK
Noise level	No	No	No	No
Vibration detected	No	No	No	No
Vibration correction applied	No	No	No	No
Settings changed?	No	No	No	No
Errors (1)
Errors (2)
[Data Included]
Size distribution - Number weighting - With Percentiles
[Size Data]
Analysis Method	FTLA
Weighting	Number
Filename	SNU1196 2021-05-19 14-53-13	SNU1196 2021-05-19 14-54-19	SNU1196 2021-05-19 14-55-36	SNU1196 2021-05-19 14-56-36	Average	Standard Error
Mean	133.1	114.8	137.2	153.7	134.7	8
Mode	96.6	87.6	114	107.6	101.5	5.8
SD	83.4	53.6	64.9	84.2	71.5	7.5
D10	82.3	78.4	79.9	81.5	80.5	0.9
D50	114.8	96.6	119.4	127.3	114.5	6.5
D90	179.9	168.8	222.7	209.5	195.2	12.6
Valid Tracks	1743	1790	1652	1662
Graph Data
Bin centre (nm)	Concentration (particles / ml)	Concentration (particles / ml)	Concentration (particles / ml)	Concentration (particles / ml)	Concentration average	Standard Error
0.5	0	0	0	0	0	0
1.5	0	0	0	0	0	0
2.5	0	0	0	0	0	0
3.5	0	0	0	0	0	0
4.5	0	0	0	0	0	0
5.5	0	0	0	0	0	0
6.5	0	0	0	0	0	0
7.5	0	0	0	0	0	0
8.5	0	0	0	0	0	0
9.5	0	0	0	0	0	0
10.5	0	0	0	0	0	0
11.5	0	0	0	0	0	0
12.5	0	0	0	0	0	0
13.5	0	0	0	0	0	0
14.5	0	0	0	0	0	0
15.5	0	0	0	0	0	0
16.5	0	0	0	0	0	0
17.5	0	0	0	0	0	0
18.5	0	0	0	0	0	0
19.5	0	0	0	0	0	0
20.5	0	0	0	0	0	0
21.5	0	0	0	0	0	0
22.5	0	0	0	0	0	0
23.5	0	0	0	0	0	0
24.5	0	0	0	0	0	0
25.5	0	0	0	0	0	0
26.5	2	0	0	0	0	0
27.5	5	0	0	0	1	1
28.5	13	0	0	0	3	3
29.5	29	0	0	0	7	7
30.5	63	0	0	0	16	16
31.5	128	0	0	0	32	32
32.5	245	0	0	0	61	61
33.5	447	0	0	0	112	112
34.5	780	0	0	0	195	195
35.5	1309	0	0	0	327	327
36.5	2120	0	0	0	530	530
37.5	3327	0	0	0	832	832
38.5	5072	0	0	0	1268	1268
39.5	7529	2	1	0	1883	1882
40.5	10910	5	3	0	2730	2727
41.5	15460	16	7	0	3871	3863
42.5	21462	46	18	0	5382	5360
43.5	29229	125	43	0	7349	7293
44.5	39109	319	99	0	9882	9743
45.5	51477	780	220	0	13119	12787
46.5	66739	1816	471	0	17257	16499
47.5	85333	4028	978	0	22585	20934
48.5	107734	8501	1963	0	29549	26125
49.5	134468	17026	3814	0	38827	32088
50.5	166129	32299	7171	0	51400	38865
51.5	203393	57938	13051	0	68595	46614
52.5	247039	98167	22990	0	92049	55754
53.5	297962	157077	39210	1	123562	67033
54.5	357173	237560	64764	5	164876	81377
55.5	425793	340245	103638	18	217423	99463
56.5	505014	462896	160747	64	282180	121329
57.5	596050	600642	241795	207	359674	146359
58.5	700052	747041	352966	634	450173	173711
59.5	818012	895658	500423	1819	553978	202938
60.5	950657	1041603	689686	4907	671713	234446
61.5	1098348	1182593	924917	12430	804572	269440
62.5	1261019	1319359	1208249	29546	954543	309166
63.5	1438160	1455485	1539235	65837	1124679	353637
64.5	1628878	1596959	1914530	137418	1319446	400424
65.5	1832034	1751685	2327851	268537	1545027	444158
66.5	2046444	1929156	2770256	491263	1809280	477080
67.5	2271121	2140346	3230691	841704	2120965	490826
68.5	2505523	2397798	3696763	1352007	2488023	479586
69.5	2749758	2715814	4155646	2039304	2915131	444693
70.5	3004717	3110595	4595003	2895030	3401336	400315
71.5	3272114	3600168	5003848	3879210	3938835	376056
72.5	3554425	4203860	5373245	4923242	4513693	400286
73.5	3854736	4941113	5696786	5941469	5108526	469029
74.5	4176511	5829410	5970813	6848121	5706214	557459
75.5	4523305	6881250	6194394	7574018	6293242	653745
76.5	4898435	8100321	6369072	8077922	6861438	769766
77.5	5304627	9477376	6498457	8350017	7407619	931896
78.5	5743665	10986730	6587712	8408082	7931547	1160242
79.5	6216054	12584533	6643016	8289098	8433175	1454156
80.5	6720723	14209965	6671063	8039544	8910324	1794740
81.5	7254821	15789960	6678623	7706964	9357592	2154423
82.5	7813599	17247173	6672217	7334137	9766781	2504417
83.5	8390449	18509828	6657886	6956016	10128545	2819239
84.5	8977079	19521342	6641069	6598946	10434609	3079453
85.5	9563849	20247497	6626557	6281356	10679815	3273139
86.5	10140219	20679605	6618509	6015189	10863381	3396139
87.5	10695298	20833233	6620515	5807538	10989146	3451164
88.5	11218406	20743260	6635668	5662142	11064869	3446038
89.5	11699618	20456824	6666649	5580573	11100916	3391514
90.5	12130227	20025856	6715796	5563074	11108739	3299126
91.5	12503090	19500637	6785168	5609053	11099487	3179461
92.5	12812841	18925120	6876571	5717270	11082950	3041056
93.5	13055980	18334218	6991569	5885767	11066884	2889966
94.5	13230844	17752806	7131464	6111604	11056680	2729869
95.5	13337493	17195956	7297249	6390461	11055290	2562546
96.5	13377537	16669953	7489541	6716191	11063305	2388503
97.5	13353937	16173710	7708478	7080432	11079139	2207570
98.5	13270790	15700336	7953616	7472382	11099281	2019380
99.5	13133125	15238745	8223801	7878865	11118634	1823679
100.5	12946695	14775260	8517048	8284766	11130942	1620472
101.5	12717799	14295216	8830428	8673864	11129327	1410092
102.5	12453096	13784541	9159986	9029999	11106905	1193245
103.5	12159441	13231277	9500697	9338445	11057465	971183
104.5	11843721	12626924	9846494	9587255	10976099	746262
105.5	11512701	11967502	10190363	9768359	10859731	523822
106.5	11172884	11254167	10524530	9878220	10707450	321015
107.5	10830381	10493281	10840733	9917946	10520585	216485
108.5	10490803	9695899	11130575	9892855	10302533	323643
109.5	10159179	8876719	11385934	9811622	10058363	518794
110.5	9839893	8052636	11599399	9685169	9794274	724900
111.5	9536653	7241127	11764692	9525501	9516993	923407
112.5	9252484	6458689	11877042	9344644	9233215	1106820
113.5	8989738	5719541	11933460	9153798	8949134	1270827
114.5	8750129	5034745	11932896	8962760	8670133	1412849
115.5	8534776	4411786	11876266	8779592	8400605	1531680
116.5	8344253	3854591	11766334	8610511	8143922	1627321
117.5	8178645	3363902	11607480	8459940	7902492	1700802
118.5	8037599	2937862	11405378	8330653	7677873	1753984
119.5	7920374	2572710	11166612	8223970	7470916	1789313
120.5	7825883	2263465	10898286	8139969	7281901	1809584
121.5	7752732	2004532	10607638	8077685	7110647	1817709
122.5	7699248	1790189	10301710	8035282	6956607	1816513
123.5	7663509	1614942	9987074	8010205	6818932	1808569
124.5	7643362	1473765	9669631	7999303	6696515	1796068
125.5	7636454	1362233	9354493	7998934	6588029	1780733
126.5	7640250	1276578	9045914	8005061	6491951	1763777
127.5	7652068	1213693	8747294	8013338	6406598	1745898
128.5	7669112	1171096	8461215	8019210	6330158	1727306
129.5	7688518	1146881	8189516	8018007	6260731	1707783
130.5	7707401	1139644	7933377	8005070	6196373	1686769
131.5	7722920	1148416	7693422	7975875	6135158	1663456
132.5	7732337	1172579	7469813	7926183	6075228	1636889
133.5	7733091	1211790	7262349	7852202	6014858	1606078
134.5	7722866	1265884	7070546	7750743	5952510	1570092
135.5	7699656	1334783	6893714	7619389	5886885	1528154
136.5	7661826	1418395	6731020	7456627	5816967	1479722
137.5	7608159	1516498	6581536	7261972	5742041	1424563
138.5	7537891	1628640	6444279	7036027	5661709	1362806
139.5	7450725	1754029	6318241	6780508	5575876	1294985
140.5	7346831	1891448	6202407	6498189	5484719	1222063
141.5	7226821	2039203	6095766	6192804	5388649	1145438
142.5	7091718	2195097	5997315	5868871	5288250	1066926
143.5	6942896	2356467	5906059	5531480	5184226	988718
144.5	6782014	2520264	5821004	5186050	5077333	913300
145.5	6610952	2683189	5741151	4838061	4968338	843322
146.5	6431724	2841860	5665485	4492816	4857971	781389
147.5	6246409	2993013	5592966	4155211	4746900	729758
148.5	6057079	3133690	5522521	3829561	4635713	689968
149.5	5865736	3261412	5453040	3519478	4524916	662480
150.5	5674256	3374308	5383372	3227800	4414934	646526
151.5	5484351	3471190	5312332	2956582	4306114	640251
152.5	5297535	3551569	5238707	2707132	4198736	641132
153.5	5115104	3615609	5161273	2480083	4093017	646485
154.5	4938129	3664038	5078819	2275491	3989120	653852
155.5	4767456	3698024	4990176	2092950	3887151	661219
156.5	4603710	3719030	4894249	1931704	3787173	667068
157.5	4447311	3728675	4790061	1790761	3689202	670339
158.5	4298487	3728591	4676794	1668992	3593216	670355
159.5	4157301	3720311	4553832	1565220	3499166	666740
160.5	4023665	3705169	4420801	1478289	3406981	659349
161.5	3897363	3684237	4277606	1407124	3316582	648207
162.5	3778076	3658272	4124455	1350773	3227894	633465
163.5	3665400	3627703	3961870	1308442	3140854	615357
164.5	3558866	3592625	3790693	1279519	3055425	594173
165.5	3457958	3552819	3612063	1263590	2971607	570223
166.5	3362130	3507788	3427390	1260454	2889441	543812
167.5	3270824	3456808	3238303	1270131	2809016	515215
168.5	3183478	3398988	3046592	1292867	2730481	484662
169.5	3099547	3333352	2854144	1329144	2654047	452340
170.5	3018509	3258919	2662866	1379674	2579992	418417
171.5	2939875	3174797	2474619	1445405	2508674	383118
172.5	2863203	3080272	2291146	1527510	2440533	346872
173.5	2788099	2974898	2114021	1627370	2376097	310589
174.5	2714228	2858572	1944598	1746553	2315988	276161
175.5	2641314	2731592	1783988	1886767	2260915	247266
176.5	2569146	2594684	1633037	2049801	2211667	230128
177.5	2497577	2449011	1492328	2237438	2169088	232547
178.5	2426520	2296139	1362192	2451343	2134048	259527
179.5	2355950	2137974	1242729	2692916	2107392	310000
180.5	2285897	1976676	1133836	2963115	2089881	379451
181.5	2216440	1814548	1035242	3262250	2082120	463528
182.5	2147700	1653918	946542	3589756	2084479	559027
183.5	2079832	1497021	867235	3943956	2097011	663566
184.5	2013017	1345890	796749	4321830	2119371	775120
185.5	1947453	1202271	734481	4718822	2150757	891710
186.5	1883346	1067562	679811	5128707	2189857	1011211
187.5	1820906	942780	632131	5543543	2234840	1131259
188.5	1760335	828558	590856	5953755	2283376	1249212
189.5	1701821	725163	555437	6348348	2332692	1362176
190.5	1645538	632542	525370	6715284	2379684	1467066
191.5	1591637	550368	500200	7042003	2421052	1560722
192.5	1540245	478106	479526	7316068	2453486	1640055
193.5	1491463	415067	462996	7525904	2473857	1702216
194.5	1445365	360471	450312	7661555	2479426	1744778
195.5	1401997	313492	441226	7715404	2468030	1765912
196.5	1361381	273297	435536	7682780	2438248	1764526
197.5	1323513	239084	433082	7562378	2389514	1740375
198.5	1288364	210095	433747	7356455	2322165	1694102
199.5	1255884	185639	437444	7070758	2237431	1627224
200.5	1226003	165094	444120	6714202	2137355	1542048
201.5	1198634	147910	453744	6298310	2024649	1441538
202.5	1173670	133611	466305	5836477	1902516	1329129
203.5	1150992	121789	481803	5343139	1774431	1208527
204.5	1130468	112099	500245	4832903	1643929	1083502
205.5	1111951	104255	521632	4319742	1514395	957688
206.5	1095285	98021	545956	3816306	1388892	834437
207.5	1080304	93209	573185	3333392	1270022	716703
208.5	1066833	89670	603257	2879618	1159845	606996
209.5	1054688	87295	636071	2461282	1059834	507403
210.5	1043678	86006	671471	2082395	970888	419664
211.5	1033606	85757	709244	1744870	893369	345309
212.5	1024271	86529	749111	1448803	827178	285762
213.5	1015466	88331	790716	1192818	771833	242232
214.5	1006984	91201	833631	974442	726565	215102
215.5	998616	95201	877353	790454	690406	202941
216.5	990157	100422	921307	637209	662274	202260
217.5	981404	106981	964860	510908	641038	208738
218.5	972163	115027	1007330	407802	625580	218698
219.5	962246	124736	1048006	324351	614835	229657
220.5	951482	136318	1086169	257320	607823	240154
221.5	939713	150012	1121115	203834	603668	249391
222.5	926799	166085	1152178	161394	601614	256961
223.5	912623	184832	1178759	127876	601023	262672
224.5	897092	206570	1200347	101501	601377	266452
225.5	880136	231626	1216537	80805	602276	268303
226.5	861715	260332	1227049	64593	603422	268277
227.5	841817	293001	1231735	51907	604615	266479
228.5	820457	329915	1230586	41982	605735	263065
229.5	797682	371293	1223727	34214	606729	258256
230.5	773563	417264	1211410	28126	607591	252347
231.5	748198	467833	1194000	23350	608345	245716
232.5	721708	522848	1171960	19596	609028	238825
233.5	694234	581964	1145826	16641	609666	232211
234.5	665935	644610	1116190	14314	610262	226457
235.5	636981	709969	1083672	12482	610776	222132
236.5	607552	776965	1048905	11042	611116	219709
237.5	577833	844264	1012509	9918	611131	219473
238.5	548009	910300	975080	9050	610609	221443
239.5	518262	973313	937174	8393	609285	225349
240.5	488770	1031420	899296	7914	606850	230660
241.5	459697	1082696	861894	7591	602969	236675
242.5	431197	1125272	825356	7407	597308	242612
243.5	403411	1157450	790011	7353	589556	247705
244.5	376460	1177805	756126	7426	579454	251273
245.5	350451	1185291	723912	7629	566821	252767
246.5	325472	1179315	693530	7969	551571	251800
247.5	301593	1159795	665092	8461	533736	248161
248.5	278867	1127178	638674	9128	513462	241818
249.5	257330	1082419	614313	9998	491015	232907
250.5	237003	1026931	592021	11111	466767	221714
251.5	217892	962497	571787	12519	441174	208654
252.5	199989	891164	553582	14289	414756	194237
253.5	183277	815120	537362	16505	388066	179039
254.5	167729	736570	523077	19273	361662	163669
255.5	153306	657620	510668	22727	336080	148735
256.5	139968	580175	500072	27035	311813	134811
257.5	127667	505870	491227	32403	289292	122406
258.5	116350	436014	484069	39084	268879	111919
259.5	105963	371575	478534	47385	250864	103604
260.5	96452	313178	474562	57675	235467	97528
261.5	87759	261134	472093	70388	222843	93578
262.5	79829	215479	471069	86030	213102	91498
263.5	72607	176024	471434	105175	206310	90973
264.5	66040	142406	473132	128462	202510	91722
265.5	60077	114142	476109	156582	201728	93568
266.5	54669	90681	480309	190253	203978	96470
267.5	49769	71439	485674	230183	209266	100530
268.5	45333	55835	492146	277031	217586	105968
269.5	41321	43315	499660	331342	228910	113076
270.5	37695	33370	508151	393479	243174	122149
271.5	34419	25543	517544	463550	260264	133422
272.5	31461	19437	527762	541329	279997	147010
273.5	28790	14711	538718	626190	302102	162868
274.5	26379	11081	550321	717052	326208	180783
275.5	24203	8311	562468	812354	351834	200374
276.5	22239	6211	575053	910066	378392	221118
277.5	20466	4627	587960	1007734	405197	242372
278.5	18865	3438	601067	1102579	431487	263408
279.5	17419	2549	614246	1191628	456460	283455
280.5	16113	1887	627364	1271879	479311	301741
281.5	14932	1396	640285	1340490	499276	317542
282.5	13865	1032	652871	1394959	515682	330231
283.5	12899	764	664986	1433298	527987	339317
284.5	12025	565	676495	1454165	535813	344481
285.5	11233	419	687268	1456955	538969	345595
286.5	10516	311	697183	1441824	537458	342732
287.5	9866	231	706125	1409664	531471	336157
288.5	9276	172	713993	1362021	521366	326303
289.5	8740	129	720698	1300969	507634	313745
290.5	8254	97	726164	1228953	490867	299153
291.5	7812	73	730335	1148629	471712	283247
292.5	7410	55	733169	1062693	450832	266757
293.5	7044	42	734642	973744	428868	250369
294.5	6712	32	734748	884157	406412	234690
295.5	6409	25	733498	796004	383984	220210
296.5	6133	19	730919	710993	362016	207278
297.5	5882	15	727055	630456	340852	196086
298.5	5654	11	721963	555348	320744	186674
299.5	5446	9	715712	486279	301862	178946
300.5	5256	7	708383	423555	284301	172706
301.5	5084	6	700065	367227	268096	167698
302.5	4927	5	690854	317147	253233	163650
303.5	4785	4	680849	273013	239663	160302
304.5	4656	3	670153	234425	227309	157428
305.5	4539	2	658871	200916	216082	154847
306.5	4433	2	647105	171991	205883	152423
307.5	4337	2	634956	147151	196612	150060
308.5	4251	1	622522	125911	188171	147696
309.5	4174	1	609893	107815	180471	145296
310.5	4105	0	597157	92442	173426	142844
311.5	4044	0	584393	79411	166962	140336
312.5	3989	0	571674	68384	161012	137781
313.5	3941	0	559067	59064	155518	135190
314.5	3900	0	546630	51190	150430	132578
315.5	3864	0	534415	44541	145705	129961
316.5	3833	0	522464	38923	141305	127354
317.5	3808	0	510815	34176	137200	124773
318.5	3787	0	499498	30162	133362	122229
319.5	3771	0	488537	26764	129768	119736
320.5	3759	0	477950	23884	126398	117301
321.5	3751	0	467749	21442	123236	114933
322.5	3747	0	457941	19369	120264	112637
323.5	3746	0	448530	17608	117471	110418
324.5	3749	0	439514	16112	114844	108278
325.5	3754	0	430887	14841	112371	106219
326.5	3763	0	422641	13762	110042	104240
327.5	3775	0	414764	12848	107847	102341
328.5	3789	0	407243	12076	105777	100520
329.5	3806	0	400060	11428	103823	98774
330.5	3825	0	393197	10887	101977	97099
331.5	3846	0	386634	10441	100230	95492
332.5	3870	0	380349	10079	98574	93948
333.5	3895	0	374320	9792	97002	92461
334.5	3923	0	368522	9573	95505	91027
335.5	3952	0	362931	9418	94075	89639
336.5	3983	0	357522	9320	92706	88293
337.5	4015	0	352269	9276	91390	86980
338.5	4049	0	347147	9284	90120	85697
339.5	4085	0	342130	9343	88889	84435
340.5	4121	0	337192	9449	87691	83190
341.5	4159	0	332309	9604	86518	81954
342.5	4197	0	327455	9807	85365	80722
343.5	4237	0	322607	10058	84225	79487
344.5	4277	0	317741	10358	83094	78245
345.5	4319	0	312837	10709	81966	76988
346.5	4360	0	307874	11111	80836	75714
347.5	4403	0	302832	11568	79701	74415
348.5	4445	0	297694	12081	78555	73089
349.5	4488	0	292445	12653	77396	71731
350.5	4531	0	287071	13286	76222	70337
351.5	4575	0	281560	13985	75030	68905
352.5	4618	0	275903	14751	73818	67432
353.5	4661	0	270094	15588	72586	65917
354.5	4704	0	264127	16501	71333	64358
355.5	4747	0	258001	17493	70060	62756
356.5	4789	0	251716	18567	68768	61109
357.5	4831	0	245274	19727	67458	59421
358.5	4873	0	238682	20978	66133	57691
359.5	4913	0	231946	22323	64795	55922
360.5	4953	0	225076	23766	63449	54118
361.5	4992	0	218085	25310	62097	52283
362.5	5029	0	210986	26959	60744	50422
363.5	5066	0	203795	28717	59394	48539
364.5	5102	0	196529	30586	58054	46640
365.5	5136	0	189206	32569	56728	44734
366.5	5169	0	181847	34669	55421	42828
367.5	5200	0	174471	36888	54140	40930
368.5	5230	0	167100	39227	52889	39051
369.5	5258	0	159754	41688	51675	37199
370.5	5285	0	152455	44271	50503	35389
371.5	5310	0	145223	46978	49378	33631
372.5	5333	0	138079	49808	48305	31940
373.5	5353	0	131043	52761	47289	30331
374.5	5372	0	124134	55835	46335	28821
375.5	5389	0	117368	59030	45447	27427
376.5	5404	0	110762	62344	44628	26169
377.5	5416	0	104332	65774	43881	25064
378.5	5427	0	98090	69319	43209	24132
379.5	5435	0	92048	72974	42614	23387
380.5	5440	0	86216	76738	42099	22844
381.5	5444	0	80602	80606	41663	22510
382.5	5444	0	75214	84575	41308	22387
383.5	5443	0	70056	88641	41035	22471
384.5	5439	0	65132	92800	40843	22750
385.5	5432	0	60443	97047	40731	23211
386.5	5423	0	55989	101380	40698	23834
387.5	5412	0	51771	105793	40744	24599
388.5	5398	0	47785	110282	40866	25486
389.5	5381	0	44027	114845	41063	26476
390.5	5362	0	40494	119476	41333	27552
391.5	5341	0	37180	124172	41673	28698
392.5	5317	0	34079	128930	42081	29901
393.5	5290	0	31183	133746	42555	31151
394.5	5262	0	28486	138618	43091	32438
395.5	5230	0	25978	143542	43688	33754
396.5	5197	0	23652	148517	44342	35094
397.5	5161	0	21500	153540	45050	36452
398.5	5123	0	19512	158610	45811	37826
399.5	5083	0	17680	163725	46622	39211
400.5	5040	0	15995	168884	47480	40606
401.5	4996	0	14447	174087	48383	42008
402.5	4949	0	13030	179332	49328	43418
403.5	4901	0	11734	184621	50314	44834
404.5	4850	0	10551	189953	51338	46255
405.5	4798	0	9473	195328	52400	47682
406.5	4744	0	8492	200748	53496	49115
407.5	4688	0	7602	206214	54626	50553
408.5	4631	0	6796	211727	55789	51999
409.5	4572	0	6066	217289	56982	53451
410.5	4512	0	5408	222901	58205	54911
411.5	4451	0	4813	228566	59458	56380
412.5	4388	0	4279	234286	60738	57858
413.5	4324	1	3798	240063	62047	59347
414.5	4259	1	3367	245900	63382	60846
415.5	4193	1	2981	251799	64744	62358
416.5	4127	2	2635	257763	66132	63883
417.5	4059	2	2327	263794	67546	65422
418.5	3991	2	2052	269896	68985	66975
419.5	3922	3	1807	276070	70450	68545
420.5	3853	3	1589	282320	71941	70131
421.5	3783	3	1396	288647	73457	71734
422.5	3713	4	1225	295054	74999	73356
423.5	3642	5	1073	301544	76566	74996
424.5	3572	5	939	308116	78158	76656
425.5	3501	6	821	314775	79776	78337
426.5	3431	7	716	321519	81418	80037
427.5	3360	9	625	328351	83086	81758
428.5	3290	10	544	335270	84778	83500
429.5	3219	12	473	342276	86495	85263
430.5	3149	14	411	349370	88236	87047
431.5	3080	16	357	356548	90000	88852
432.5	3011	19	310	363810	91787	90677
433.5	2942	23	268	371152	93596	92521
434.5	2874	27	232	378571	95426	94384
435.5	2807	32	201	386062	97275	96264
436.5	2740	38	173	393621	99143	98161
437.5	2674	45	149	401240	101027	100073
438.5	2608	53	129	408912	102926	101997
439.5	2544	63	111	416629	104837	103932
440.5	2480	75	95	424380	106758	105875
441.5	2418	90	82	432154	108686	107824
442.5	2356	107	71	439938	110618	109775
443.5	2295	127	61	447719	112550	111724
444.5	2235	151	52	455480	114480	113668
445.5	2176	179	45	463206	116401	115602
446.5	2119	213	38	470876	118311	117522
447.5	2062	253	33	478470	120205	119423
448.5	2007	301	28	485967	122076	121298
449.5	1952	357	24	493343	123919	123142
450.5	1899	424	21	500572	125729	124948
451.5	1847	503	18	507627	127498	126710
452.5	1796	596	15	514479	129221	128420
453.5	1746	706	13	521098	130891	130070
454.5	1697	835	11	527452	132499	131651
455.5	1650	987	9	533508	134039	133157
456.5	1603	1165	8	539231	135502	134577
457.5	1558	1374	7	544586	136881	135902
458.5	1514	1618	6	549536	138168	137123
459.5	1471	1902	5	554043	139355	138230
460.5	1430	2233	4	558069	140434	139212
461.5	1389	2618	4	561577	141397	140061
462.5	1350	3063	3	564527	142236	140765
463.5	1311	3578	3	566884	142944	141315
464.5	1274	4172	2	568608	143514	141701
465.5	1238	4854	2	569664	143940	141912
466.5	1203	5637	2	570019	144215	141940
467.5	1169	6532	2	569639	144335	141775
468.5	1137	7552	1	568493	144296	141409
469.5	1105	8712	1	566556	144093	140834
470.5	1074	10025	1	563802	143726	140043
471.5	1044	11509	0	560211	143191	139031
472.5	1016	13178	0	555767	142490	137791
473.5	988	15051	0	550458	141624	136321
474.5	961	17143	0	544278	140596	134618
475.5	935	19472	0	537224	139408	132681
476.5	910	22056	0	529301	138067	130511
477.5	886	24909	0	520518	136579	128110
478.5	863	28049	0	510892	134951	125483
479.5	841	31488	0	500445	133193	122636
480.5	819	35239	0	489204	131316	119578
481.5	799	39313	0	477205	129329	116321
482.5	779	43716	0	464488	127246	112877
483.5	760	48452	0	451099	125078	109263
484.5	742	53521	0	437091	122839	105497
485.5	724	58920	0	422520	120541	101602
486.5	707	64638	0	407450	118199	97600
487.5	691	70661	0	391945	115824	93521
488.5	676	76970	0	376076	113430	89392
489.5	661	83537	0	359915	111028	85249
490.5	647	90332	0	343537	108629	81126
491.5	634	97315	0	327019	106242	77062
492.5	621	104442	0	310436	103875	73098
493.5	609	111663	0	293865	101534	69275
494.5	597	118921	0	277382	99225	65638
495.5	586	126156	0	261059	96950	62229
496.5	576	133301	0	244966	94711	59088
497.5	566	140289	0	229171	92507	56252
498.5	557	147047	0	213736	90335	53747
499.5	548	153504	0	198719	88193	51592
500.5	540	159585	0	184172	86074	49793
501.5	533	165219	0	170142	83974	48339
502.5	525	170338	0	156669	81883	47206
503.5	519	174876	0	143787	79795	46357
504.5	513	178773	0	131523	77702	45742
505.5	507	181975	0	119899	75595	45307
506.5	502	184439	0	108928	73467	44994
507.5	497	186126	0	98620	71311	44748
508.5	493	187011	0	88975	69120	44516
509.5	489	187077	0	79991	66889	44253
510.5	486	186318	0	71658	64616	43921
511.5	483	184742	0	63964	62297	43491
512.5	481	182363	0	56889	59933	42939
513.5	479	179211	0	50413	57526	42251
514.5	478	175323	0	44510	55078	41418
515.5	477	170746	0	39154	52594	40438
516.5	476	165537	0	34315	50082	39314
517.5	477	159758	0	29961	47549	38054
518.5	477	153479	0	26063	45005	36667
519.5	478	146773	0	22586	42459	35168
520.5	480	139718	0	19500	39924	33573
521.5	482	132391	0	16772	37411	31899
522.5	484	124870	0	14370	34931	30164
523.5	487	117234	0	12266	32497	28388
524.5	491	109557	0	10431	30120	26588
525.5	495	101908	0	8836	27810	24782
526.5	500	94354	1	7457	25578	22988
527.5	505	86954	1	6269	23433	21222
528.5	512	79763	1	5251	21382	19496
529.5	518	72826	2	4381	19432	17825
530.5	525	66183	2	3642	17588	16218
531.5	533	59866	2	3016	15854	14685
532.5	542	53900	3	2488	14233	13233
533.5	552	48302	3	2045	12725	11867
534.5	562	43084	4	1675	11331	10590
535.5	573	38251	5	1366	10049	9405
536.5	585	33802	6	1111	8876	8312
537.5	598	29731	7	900	7809	7310
538.5	612	26029	8	726	6844	6397
539.5	626	22682	10	584	5975	5571
540.5	642	19674	12	468	5199	4827
541.5	659	16986	14	373	4508	4161
542.5	677	14597	17	297	3897	3569
543.5	696	12486	20	236	3360	3045
544.5	717	10631	25	186	2890	2585
545.5	739	9010	30	147	2481	2182
546.5	762	7601	36	115	2129	1831
547.5	787	6383	43	90	1826	1528
548.5	814	5335	53	70	1568	1268
549.5	842	4439	63	55	1350	1046
550.5	873	3677	77	42	1167	858
551.5	905	3032	93	33	1015	701
552.5	939	2488	112	25	891	571
553.5	975	2033	135	19	791	466
554.5	1014	1654	162	15	711	384
555.5	1055	1339	195	11	650	323
556.5	1099	1079	234	9	605	283
557.5	1145	866	281	7	575	261
558.5	1195	692	337	5	557	255
559.5	1247	550	403	4	551	259
560.5	1303	436	481	3	556	271
561.5	1363	343	572	2	570	289
562.5	1426	270	681	2	594	310
563.5	1493	211	808	1	628	335
564.5	1565	164	956	0	672	364
565.5	1641	127	1130	0	725	396
566.5	1722	98	1331	0	788	434
567.5	1808	75	1565	0	862	479
568.5	1900	58	1836	0	948	531
569.5	1997	44	2147	0	1047	593
570.5	2101	33	2505	0	1160	665
571.5	2211	25	2914	0	1287	750
572.5	2328	19	3380	0	1432	849
573.5	2452	14	3910	0	1594	963
574.5	2584	11	4510	0	1776	1095
575.5	2725	8	5185	0	1979	1246
576.5	2874	6	5944	0	2206	1418
577.5	3033	4	6792	0	2457	1612
578.5	3201	3	7737	0	2735	1830
579.5	3380	2	8785	0	3042	2073
580.5	3571	2	9942	0	3379	2344
581.5	3773	1	11214	0	3747	2643
582.5	3987	0	12607	0	4149	2972
583.5	4214	0	14124	0	4585	3331
584.5	4456	0	15769	0	5056	3722
585.5	4712	0	17545	0	5564	4145
586.5	4983	0	19452	0	6109	4600
587.5	5271	0	21490	0	6690	5087
588.5	5576	0	23657	0	7308	5606
589.5	5899	0	25948	0	7962	6154
590.5	6242	0	28357	0	8650	6732
591.5	6604	0	30877	0	9370	7336
592.5	6987	0	33496	0	10121	7964
593.5	7392	0	36203	0	10899	8613
594.5	7821	0	38982	0	11701	9279
595.5	8274	0	41818	0	12523	9958
596.5	8752	0	44690	0	13361	10645
597.5	9257	0	47579	0	14209	11335
598.5	9790	0	50462	0	15063	12023
599.5	10351	0	53314	0	15916	12703
600.5	10943	0	56113	0	16764	13367
601.5	11567	0	58830	0	17599	14012
602.5	12223	0	61442	0	18416	14628
603.5	12914	0	63921	0	19209	15212
604.5	13639	0	66242	0	19970	15755
605.5	14402	0	68380	0	20695	16253
606.5	15203	0	70312	0	21379	16700
607.5	16043	0	72016	0	22015	17091
608.5	16924	0	73473	0	22599	17421
609.5	17846	0	74666	0	23128	17687
610.5	18812	0	75581	0	23598	17886
611.5	19823	0	76206	0	24007	18016
612.5	20879	0	76535	0	24354	18077
613.5	21982	0	76563	0	24636	18068
614.5	23133	0	76290	0	24856	17991
615.5	24333	0	75719	0	25013	17849
616.5	25584	0	74856	0	25110	17644
617.5	26885	0	73712	0	25149	17384
618.5	28239	0	72299	0	25134	17072
619.5	29645	0	70635	0	25070	16718
620.5	31105	0	68737	0	24960	16330
621.5	32619	0	66627	0	24811	15918
622.5	34187	0	64329	0	24629	15494
623.5	35810	0	61865	0	24419	15068
624.5	37489	0	59263	0	24188	14655
625.5	39223	0	56547	0	23943	14268
626.5	41013	0	53745	0	23689	13922
627.5	42857	0	50882	0	23435	13629
628.5	44757	0	47983	0	23185	13402
629.5	46711	0	45072	0	22946	13252
630.5	48719	0	42173	0	22723	13187
631.5	50780	0	39307	0	22522	13212
632.5	52893	0	36494	0	22347	13329
633.5	55057	0	33750	0	22202	13536
634.5	57270	0	31092	0	22090	13828
635.5	59531	0	28532	0	22016	14199
636.5	61839	0	26082	0	21980	14640
637.5	64191	0	23750	0	21985	15141
638.5	66585	0	21544	0	22032	15695
639.5	69019	0	19468	0	22122	16292
640.5	71491	0	17524	0	22254	16924
641.5	73997	0	15715	0	22428	17584
642.5	76535	0	14038	0	22643	18266
643.5	79101	0	12492	0	22898	18964
644.5	81693	0	11075	0	23192	19674
645.5	84308	0	9781	0	23522	20393
646.5	86940	0	8606	0	23886	21116
647.5	89588	0	7543	0	24283	21841
648.5	92246	0	6587	0	24708	22566
649.5	94911	0	5730	0	25160	23289
650.5	97578	0	4966	0	25636	24009
651.5	100244	0	4288	0	26133	24724
652.5	102904	0	3689	0	26648	25434
653.5	105553	0	3161	0	27179	26136
654.5	108188	0	2699	0	27722	26830
655.5	110802	0	2296	0	28275	27515
656.5	113393	0	1946	0	28835	28190
657.5	115954	0	1644	0	29399	28854
658.5	118481	0	1383	0	29966	29507
659.5	120970	0	1159	0	30532	30147
660.5	123416	0	968	0	31096	30774
661.5	125814	0	806	0	31655	31387
662.5	128159	0	668	0	32207	31985
663.5	130448	0	552	0	32750	32566
664.5	132675	0	454	0	33282	33131
665.5	134837	0	373	0	33802	33678
666.5	136928	0	305	0	34308	34207
667.5	138946	0	248	0	34799	34716
668.5	140886	0	201	0	35272	35205
669.5	142743	0	163	0	35727	35672
670.5	144516	0	131	0	36162	36118
671.5	146199	0	105	0	36576	36541
672.5	147791	0	84	0	36969	36941
673.5	149287	0	67	0	37339	37316
674.5	150686	0	53	0	37685	37667
675.5	151984	0	42	0	38007	37993
676.5	153180	0	33	0	38303	38292
677.5	154271	0	26	0	38574	38566
678.5	155255	0	21	0	38819	38812
679.5	156132	0	16	0	39037	39032
680.5	156899	0	12	0	39228	39224
681.5	157555	0	10	0	39391	39388
682.5	158100	0	7	0	39527	39524
683.5	158534	0	6	0	39635	39633
684.5	158855	0	4	0	39715	39713
685.5	159065	0	3	0	39767	39766
686.5	159163	0	3	0	39791	39791
687.5	159151	0	2	0	39788	39787
688.5	159027	0	1	0	39757	39757
689.5	158795	0	1	0	39699	39699
690.5	158455	0	0	0	39614	39614
691.5	158008	0	0	0	39502	39502
692.5	157457	0	0	0	39364	39364
693.5	156802	0	0	0	39201	39201
694.5	156048	0	0	0	39012	39012
695.5	155195	0	0	0	38799	38799
696.5	154246	0	0	0	38561	38561
697.5	153204	0	0	0	38301	38301
698.5	152071	0	0	0	38018	38018
699.5	150852	0	0	0	37713	37713
700.5	149548	0	0	0	37387	37387
701.5	148163	0	0	0	37041	37041
702.5	146701	0	0	0	36675	36675
703.5	145164	0	0	0	36291	36291
704.5	143557	0	0	0	35889	35889
705.5	141882	0	0	0	35471	35471
706.5	140144	0	0	0	35036	35036
707.5	138347	0	0	0	34587	34587
708.5	136493	0	0	0	34123	34123
709.5	134586	0	0	0	33647	33647
710.5	132631	0	0	0	33158	33158
711.5	130631	0	0	0	32658	32658
712.5	128590	0	0	0	32148	32148
713.5	126511	0	0	0	31628	31628
714.5	124399	0	0	0	31100	31100
715.5	122256	0	0	0	30564	30564
716.5	120086	0	0	0	30021	30021
717.5	117893	0	0	0	29473	29473
718.5	115680	0	0	0	28920	28920
719.5	113451	0	0	0	28363	28363
720.5	111209	0	0	0	27802	27802
721.5	108956	0	0	0	27239	27239
722.5	106697	0	0	0	26674	26674
723.5	104434	0	0	0	26108	26108
724.5	102170	0	0	0	25542	25542
725.5	99907	0	0	0	24977	24977
726.5	97650	0	0	0	24412	24412
727.5	95399	0	0	0	23850	23850
728.5	93158	0	0	0	23289	23289
729.5	90928	0	0	0	22732	22732
730.5	88713	0	0	0	22178	22178
731.5	86514	0	0	0	21629	21629
732.5	84334	0	0	0	21083	21083
733.5	82173	0	0	0	20543	20543
734.5	80035	0	0	0	20009	20009
735.5	77920	0	0	0	19480	19480
736.5	75830	0	0	0	18957	18957
737.5	73767	0	0	0	18442	18442
738.5	71731	0	0	0	17933	17933
739.5	69725	0	0	0	17431	17431
740.5	67749	0	0	0	16937	16937
741.5	65805	0	0	0	16451	16451
742.5	63892	0	0	0	15973	15973
743.5	62013	0	0	0	15503	15503
744.5	60167	0	0	0	15042	15042
745.5	58355	0	0	0	14589	14589
746.5	56579	0	0	0	14145	14145
747.5	54837	0	0	0	13709	13709
748.5	53132	0	0	0	13283	13283
749.5	51462	0	0	0	12866	12866
750.5	49829	0	0	0	12457	12457
751.5	48232	0	0	0	12058	12058
752.5	46672	0	0	0	11668	11668
753.5	45148	0	0	0	11287	11287
754.5	43660	0	0	0	10915	10915
755.5	42209	0	0	0	10552	10552
756.5	40794	0	0	0	10199	10199
757.5	39415	0	0	0	9854	9854
758.5	38072	0	0	0	9518	9518
759.5	36764	0	0	0	9191	9191
760.5	35492	0	0	0	8873	8873
761.5	34254	0	0	0	8564	8564
762.5	33051	0	0	0	8263	8263
763.5	31882	0	0	0	7970	7970
764.5	30746	0	0	0	7686	7686
765.5	29643	0	0	0	7411	7411
766.5	28573	0	0	0	7143	7143
767.5	27534	0	0	0	6884	6884
768.5	26527	0	0	0	6632	6632
769.5	25551	0	0	0	6388	6388
770.5	24605	0	0	0	6151	6151
771.5	23689	0	0	0	5922	5922
772.5	22802	0	0	0	5700	5700
773.5	21943	0	0	0	5486	5486
774.5	21112	0	0	0	5278	5278
775.5	20309	0	0	0	5077	5077
776.5	19531	0	0	0	4883	4883
777.5	18780	0	0	0	4695	4695
778.5	18054	0	0	0	4514	4514
779.5	17353	0	0	0	4338	4338
780.5	16676	0	0	0	4169	4169
781.5	16022	0	0	0	4006	4006
782.5	15391	0	0	0	3848	3848
783.5	14783	0	0	0	3696	3696
784.5	14195	0	0	0	3549	3549
785.5	13629	0	0	0	3407	3407
786.5	13083	0	0	0	3271	3271
787.5	12557	0	0	0	3139	3139
788.5	12050	0	0	0	3013	3013
789.5	11562	0	0	0	2890	2890
790.5	11091	0	0	0	2773	2773
791.5	10638	0	0	0	2660	2660
792.5	10202	0	0	0	2551	2551
793.5	9783	0	0	0	2446	2446
794.5	9379	0	0	0	2345	2345
795.5	8991	0	0	0	2248	2248
796.5	8617	0	0	0	2154	2154
797.5	8258	0	0	0	2065	2065
798.5	7913	0	0	0	1978	1978
799.5	7581	0	0	0	1895	1895
800.5	7262	0	0	0	1816	1816
801.5	6956	0	0	0	1739	1739
802.5	6662	0	0	0	1665	1665
803.5	6379	0	0	0	1595	1595
804.5	6108	0	0	0	1527	1527
805.5	5847	0	0	0	1462	1462
806.5	5597	0	0	0	1399	1399
807.5	5357	0	0	0	1339	1339
808.5	5127	0	0	0	1282	1282
809.5	4906	0	0	0	1226	1226
810.5	4694	0	0	0	1174	1174
811.5	4491	0	0	0	1123	1123
812.5	4296	0	0	0	1074	1074
813.5	4109	0	0	0	1027	1027
814.5	3930	0	0	0	982	982
815.5	3758	0	0	0	940	940
816.5	3593	0	0	0	898	898
817.5	3436	0	0	0	859	859
818.5	3285	0	0	0	821	821
819.5	3140	0	0	0	785	785
820.5	3001	0	0	0	750	750
821.5	2868	0	0	0	717	717
822.5	2741	0	0	0	685	685
823.5	2620	0	0	0	655	655
824.5	2503	0	0	0	626	626
825.5	2391	0	0	0	598	598
826.5	2285	0	0	0	571	571
827.5	2182	0	0	0	546	546
828.5	2085	0	0	0	521	521
829.5	1991	0	0	0	498	498
830.5	1902	0	0	0	475	475
831.5	1816	0	0	0	454	454
832.5	1734	0	0	0	433	433
833.5	1656	0	0	0	414	414
834.5	1581	0	0	0	395	395
835.5	1509	0	0	0	377	377
836.5	1441	0	0	0	360	360
837.5	1375	0	0	0	344	344
838.5	1312	0	0	0	328	328
839.5	1253	0	0	0	313	313
840.5	1195	0	0	0	299	299
841.5	1141	0	0	0	285	285
842.5	1089	0	0	0	272	272
843.5	1039	0	0	0	260	260
844.5	991	0	0	0	248	248
845.5	945	0	0	0	236	236
846.5	902	0	0	0	225	225
847.5	860	0	0	0	215	215
848.5	821	0	0	0	205	205
849.5	783	0	0	0	196	196
850.5	746	0	0	0	187	187
851.5	712	0	0	0	178	178
852.5	679	0	0	0	170	170
853.5	647	0	0	0	162	162
854.5	617	0	0	0	154	154
855.5	589	0	0	0	147	147
856.5	561	0	0	0	140	140
857.5	535	0	0	0	134	134
858.5	510	0	0	0	127	127
859.5	486	0	0	0	122	122
860.5	463	0	0	0	116	116
861.5	442	0	0	0	110	110
862.5	421	0	0	0	105	105
863.5	401	0	0	0	100	100
864.5	382	0	0	0	96	96
865.5	364	0	0	0	91	91
866.5	347	0	0	0	87	87
867.5	331	0	0	0	83	83
868.5	315	0	0	0	79	79
869.5	300	0	0	0	75	75
870.5	286	0	0	0	72	72
871.5	273	0	0	0	68	68
872.5	260	0	0	0	65	65
873.5	247	0	0	0	62	62
874.5	236	0	0	0	59	59
875.5	224	0	0	0	56	56
876.5	214	0	0	0	53	53
877.5	204	0	0	0	51	51
878.5	194	0	0	0	48	48
879.5	185	0	0	0	46	46
880.5	176	0	0	0	44	44
881.5	167	0	0	0	42	42
882.5	159	0	0	0	40	40
883.5	152	0	0	0	38	38
884.5	144	0	0	0	36	36
885.5	138	0	0	0	34	34
886.5	131	0	0	0	33	33
887.5	125	0	0	0	31	31
888.5	119	0	0	0	30	30
889.5	113	0	0	0	28	28
890.5	107	0	0	0	27	27
891.5	102	0	0	0	26	26
892.5	97	0	0	0	24	24
893.5	93	0	0	0	23	23
894.5	88	0	0	0	22	22
895.5	84	0	0	0	21	21
896.5	80	0	0	0	20	20
897.5	76	0	0	0	19	19
898.5	72	0	0	0	18	18
899.5	69	0	0	0	17	17
900.5	65	0	0	0	16	16
901.5	62	0	0	0	16	16
902.5	59	0	0	0	15	15
903.5	56	0	0	0	14	14
904.5	54	0	0	0	13	13
905.5	51	0	0	0	13	13
906.5	48	0	0	0	12	12
907.5	46	0	0	0	12	12
908.5	44	0	0	0	11	11
909.5	42	0	0	0	10	10
910.5	40	0	0	0	10	10
911.5	38	0	0	0	9	9
912.5	36	0	0	0	9	9
913.5	34	0	0	0	9	9
914.5	32	0	0	0	8	8
915.5	31	0	0	0	8	8
916.5	29	0	0	0	7	7
917.5	28	0	0	0	7	7
918.5	26	0	0	0	7	7
919.5	25	0	0	0	6	6
920.5	24	0	0	0	6	6
921.5	23	0	0	0	6	6
922.5	22	0	0	0	5	5
923.5	21	0	0	0	5	5
924.5	20	0	0	0	5	5
925.5	19	0	0	0	5	5
926.5	18	0	0	0	4	4
927.5	17	0	0	0	4	4
928.5	16	0	0	0	4	4
929.5	15	0	0	0	4	4
930.5	14	0	0	0	4	4
931.5	14	0	0	0	3	3
932.5	13	0	0	0	3	3
933.5	12	0	0	0	3	3
934.5	12	0	0	0	3	3
935.5	11	0	0	0	3	3
936.5	11	0	0	0	3	3
937.5	10	0	0	0	3	3
938.5	10	0	0	0	2	2
939.5	9	0	0	0	2	2
940.5	9	0	0	0	2	2
941.5	8	0	0	0	2	2
942.5	8	0	0	0	2	2
943.5	7	0	0	0	2	2
944.5	7	0	0	0	2	2
945.5	7	0	0	0	2	2
946.5	6	0	0	0	2	2
947.5	6	0	0	0	1	1
948.5	6	0	0	0	1	1
949.5	5	0	0	0	1	1
950.5	5	0	0	0	1	1
951.5	5	0	0	0	1	1
952.5	5	0	0	0	1	1
953.5	4	0	0	0	1	1
954.5	4	0	0	0	1	1
955.5	4	0	0	0	0	0
956.5	4	0	0	0	0	0
957.5	4	0	0	0	0	0
958.5	3	0	0	0	0	0
959.5	3	0	0	0	0	0
960.5	3	0	0	0	0	0
961.5	3	0	0	0	0	0
962.5	3	0	0	0	0	0
963.5	3	0	0	0	0	0
964.5	2	0	0	0	0	0
965.5	2	0	0	0	0	0
966.5	2	0	0	0	0	0
967.5	2	0	0	0	0	0
968.5	2	0	0	0	0	0
969.5	2	0	0	0	0	0
970.5	2	0	0	0	0	0
971.5	2	0	0	0	0	0
972.5	2	0	0	0	0	0
973.5	2	0	0	0	0	0
974.5	1	0	0	0	0	0
975.5	1	0	0	0	0	0
976.5	1	0	0	0	0	0
977.5	1	0	0	0	0	0
978.5	1	0	0	0	0	0
979.5	1	0	0	0	0	0
980.5	1	0	0	0	0	0
981.5	0	0	0	0	0	0
982.5	0	0	0	0	0	0
983.5	0	0	0	0	0	0
984.5	0	0	0	0	0	0
985.5	0	0	0	0	0	0
986.5	0	0	0	0	0	0
987.5	0	0	0	0	0	0
988.5	0	0	0	0	0	0
989.5	0	0	0	0	0	0
990.5	0	0	0	0	0	0
991.5	0	0	0	0	0	0
992.5	0	0	0	0	0	0
993.5	0	0	0	0	0	0
994.5	0	0	0	0	0	0
995.5	0	0	0	0	0	0
996.5	0	0	0	0	0	0
997.5	0	0	0	0	0	0
998.5	0	0	0	0	0	0
999.5	0	0	0	0	0	0
Percentile	Size (nm)	Size (nm)	Size (nm)	Size (nm)
0	0	1	0	2
1	62.7	62.8	64.5	70.2
2	67.4	67.3	67.4	72.2
3	70.6	70.2	69.6	73.6
4	73.1	72.3	71.4	74.8
5	75.2	73.8	73	76
6	77	75	74.4	77
7	78.5	76.1	75.8	78.1
8	79.9	76.9	77.2	79.2
9	81.2	77.7	78.6	80.3
10	82.3	78.4	79.9	81.5
11	83.4	79.1	81.2	82.8
12	84.4	79.7	82.6	84.2
13	85.3	80.2	83.9	85.6
14	86.2	80.7	85.2	87.2
15	87.1	81.2	86.6	88.8
16	87.9	81.7	87.9	90.4
17	88.7	82.2	89.2	92
18	89.5	82.7	90.6	93.5
19	90.2	83.1	91.9	94.9
20	90.9	83.5	93.1	96.3
21	91.7	84	94.4	97.5
22	92.4	84.4	95.6	98.7
23	93.1	84.8	96.7	99.8
24	93.8	85.2	97.9	100.8
25	94.5	85.6	98.9	101.8
26	95.1	86	100	102.8
27	95.8	86.4	101	103.8
28	96.5	86.8	102	104.7
29	97.2	87.2	102.9	105.6
30	97.9	87.6	103.8	106.5
31	98.6	88	104.7	107.4
32	99.3	88.4	105.5	108.3
33	100	88.8	106.4	109.3
34	100.7	89.2	107.2	110.2
35	101.5	89.6	108	111.1
36	102.2	90.1	108.8	112.1
37	103	90.5	109.5	113.1
38	103.7	90.9	110.3	114.1
39	104.5	91.4	111	115.1
40	105.3	91.8	111.8	116.2
41	106.2	92.2	112.5	117.3
42	107	92.7	113.3	118.3
43	107.9	93.2	114	119.4
44	108.8	93.6	114.8	120.6
45	109.7	94.1	115.5	121.7
46	110.7	94.6	116.3	122.8
47	111.7	95.1	117.1	123.9
48	112.7	95.6	117.8	125.1
49	113.7	96.1	118.6	126.2
50	114.8	96.6	119.4	127.3
51	115.9	97.1	120.3	128.4
52	117	97.7	121.1	129.6
53	118.1	98.2	122	130.7
54	119.3	98.7	122.8	131.8
55	120.5	99.3	123.8	133
56	121.7	99.9	124.7	134.1
57	122.9	100.4	125.7	135.3
58	124.1	101	126.7	136.5
59	125.3	101.6	127.7	137.8
60	126.5	102.2	128.8	139.1
61	127.7	102.9	129.9	140.6
62	128.9	103.5	131.1	142.1
63	130.1	104.2	132.3	143.8
64	131.2	104.9	133.5	145.6
65	132.4	105.6	134.8	147.9
66	133.6	106.4	136.1	150.6
67	134.8	107.2	137.4	154.1
68	136	108.1	138.8	159.2
69	137.2	109	140.3	165.9
70	138.4	110.1	141.7	172.4
71	139.7	111.2	143.2	177.1
72	140.9	112.6	144.8	180.3
73	142.2	114.2	146.4	182.8
74	143.6	116.3	148	184.8
75	145	119.3	149.6	186.6
76	146.4	123.9	151.3	188.1
77	147.9	130.7	153	189.5
78	149.5	137.1	154.7	190.8
79	151.1	141.5	156.6	192
80	152.9	144.9	158.5	193.2
81	154.8	147.7	160.5	194.4
82	156.8	150.2	162.6	195.6
83	159	152.6	165	196.8
84	161.3	154.9	167.7	198
85	163.8	157.1	171	199.3
86	166.5	159.4	175.5	200.7
87	169.4	161.6	182.9	202.2
88	172.6	163.9	199.5	204
89	176	166.3	214.2	206.2
90	179.9	168.8	222.7	209.5
91	184.2	171.4	230	219
92	189.3	174.2	238.2	277.3
93	195.4	177.5	250.1	284.1
94	202.8	181.7	267.9	290.8
95	211.3	189.5	283.3	314.1
96	220.7	230.2	295.6	421.2
97	231.6	240.9	308.7	445.1
98	253.6	248.1	326.4	462.3
99	681.2	260.4	352.6	478.6
100	999	999	999	999
